# Supplementary material for: Enhancing bioreactor arrays for automated measurements and reactive control with ReacSight
Source: Nat Commun. 2022 Jun 11;13:3363. doi: 10.1038/s41467-022-31033-9 (PMC9188569; doi:10.1038/s41467-022-31033-9)
Supplement: Supplementary file 6 — Source Data [file 41467_2022_31033_MOESM6_ESM.xlsx]

## Sheet: fig 2b - 2D distributions
Automated Gating and Deconvolution
GRNV / FSC (RPU) plot_row_1_col_1_AF	GRNB / FSC (RPU) plot_row_1_col_1_AF	GRNV / FSC (RPU) plot_row_1_col_1_mCer	GRNB / FSC (RPU) plot_row_1_col_1_mCer	GRNV / FSC (RPU) plot_row_1_col_1_mNG	GRNB / FSC (RPU) plot_row_1_col_1_mNG	GRNV / FSC (RPU) plot_row_1_col_1_mScI	GRNB / FSC (RPU) plot_row_1_col_1_mScI	GRNV / FSC (RPU) plot_row_1_col_1_3-colors	GRNB / FSC (RPU) plot_row_1_col_1_3-colors	mCerulean / FSC (RPU) plot_row_2_col_1_AF	mNeonGreen / FSC (RPU) plot_row_2_col_1_AF	mCerulean / FSC (RPU) plot_row_2_col_1_mCer	mNeonGreen / FSC (RPU) plot_row_2_col_1_mCer	mCerulean / FSC (RPU) plot_row_2_col_1_mNG	mNeonGreen / FSC (RPU) plot_row_2_col_1_mNG	mCerulean / FSC (RPU) plot_row_2_col_1_mScI	mNeonGreen / FSC (RPU) plot_row_2_col_1_mScI	mCerulean / FSC (RPU) plot_row_2_col_1_3-colors	mNeonGreen / FSC (RPU) plot_row_2_col_1_3-colors
0.132252	0.00410271	0.965298	0.00357187	0.394121	1.33556	0.147879	0.00533245	1.52069	1.07965	0.0035316	-0.00319486	1.13378	-0.00103824	-0.0690989	0.852799	0.0229879	-0.00292438	1.37026	1.14712
0.118363	0.00589639	1.33058	0.00759859	0.269139	0.994723	0.0774296	0.0070327	0.997175	0.560605	-0.0473308	0.000590516	1.33978	-0.00319489	0.13413	0.873483	-0.0215088	-0.00297268	1.40715	1.11979
0.152107	0.00347473	1.09208	0.00620315	0.261929	1.17217	0.145257	0.00765459	1.68742	1.026	0.0615894	-0.00217126	1.76684	-0.00238566	0.0241329	0.839146	0.0314466	0.000814109	1.00165	0.808189
0.0921899	0.00329343	1.77594	0.00501127	0.30004	0.904297	0.119691	0.00260889	1.42188	0.953994	-0.0316633	-0.00146912	1.90139	3.38152e-06	0.0207296	1.33234	0.0519705	0.00138287	1.42281	1.26472
0.0978119	0.00221705	1.86765	0.00829298	0.391792	1.18114	0.121078	0.00607539	0.716498	0.52625	0.0462222	-0.000437386	1.59814	-0.00079697	0.171336	1.14423	0.0773444	-0.00170722	1.23212	0.895795
0.182334	0.00461013	1.2599	0.0043452	0.38785	1.31852	0.135491	0.00600886	1.48721	0.877102	0.0533013	-0.000675705	1.25619	-0.0036892	0.245863	1.51662	0.0882864	0.000232739	1.16344	0.823088
0.110042	0.00458596	1.08369	0.00378659	0.387539	0.897269	0.0646169	0.00412379	1.29927	0.958372	0.0816444	-0.00240674	0.846279	-0.00313981	0.206924	1.35619	-0.022731	-0.000237313	1.77705	1.1689
0.109269	0.00311502	0.878345	0.00434309	0.357234	1.21981	0.109753	0.00524423	1.64344	1.02563	-0.0343541	-0.00104701	1.04994	-0.00334469	0.256396	0.971356	0.0225167	-0.00195759	1.26965	1.04325
0.123055	0.00680631	1.32332	0.00385188	0.357424	0.878088	0.237558	0.0132063	1.52901	1.04547	-0.00833834	-0.00145959	1.27554	0.000174973	-0.103172	1.08488	0.0241545	-0.000583691	1.43525	0.991503
0.160552	0.00415013	1.28779	0.00453268	0.469949	1.56907	0.131072	0.00720396	1.55082	0.877007	-0.000352051	0.000561761	1.89882	-0.000440326	0.154035	1.30727	0.0805692	0.000668646	1.45264	0.909901
0.119543	0.00551882	1.05493	0.00413678	0.261728	0.875997	0.228211	0.00816208	2.36332	1.58459	0.108344	-0.000297429	1.37503	-0.000204438	0.0566247	1.27254	0.114834	0.00178848	1.79142	1.09124
0.165091	0.00399775	1.25488	0.00454506	0.34537	1.07461	0.130393	0.00700668	1.66344	1.29486	-0.00858586	-0.000384488	1.65459	0.000343866	0.0707844	1.76019	0.260554	0.00141332	1.93232	1.26717
0.052507	0.00386347	1.21032	0.00598181	0.243419	0.864401	0.158629	0.00361459	1.96992	1.116	0.0180523	-1.1726e-05	1.18102	-0.000736225	0.116241	0.861791	0.01026	-0.00223033	1.73608	1.2876
0.0856345	0.00410526	1.34454	0.00484277	0.294737	1.01591	0.0996617	0.00687107	1.79986	1.28255	-0.0407272	-0.000529527	1.26734	-0.00227325	0.0906627	1.08908	0.134611	0.00171948	2.6225	1.88591
0.112002	0.00486369	1.33605	0.00354455	0.221192	0.953293	0.152242	0.00695346	1.84296	1.45827	-0.00413587	-0.000382602	1.45682	-0.00110258	-0.0681913	0.858624	0.0542516	-0.00278179	1.39104	0.875753
0.0949499	0.00378008	1.31283	0.00570422	0.392844	0.996699	0.0993189	0.00828404	1.2487	0.935516	-0.0056391	-0.00164836	1.50083	-0.00296886	0.189071	1.00352	0.14725	-0.00138759	1.63498	1.13966
0.145996	0.00326406	0.927335	0.00345432	0.362763	1.3265	0.114458	0.0043773	1.19155	0.86136	0.00945036	-0.00137257	1.78337	-0.00147689	0.0888742	1.3116	-0.054096	-0.00053228	1.36658	1.04528
0.179974	0.00551609	1.19052	0.00430521	0.415243	1.1982	0.178553	0.00665345	1.47639	1.02224	-0.0739852	0.00138963	1.34888	0.00169504	0.0774948	1.08524	-0.110395	-0.00121612	1.75785	0.77056
0.189727	0.00282573	1.04987	0.00525278	0.24866	0.589611	0.105936	0.00370867	1.80821	1.16071	-0.0370716	-0.00114577	1.3266	-0.00106009	0.0227102	0.996316	0.0536572	-0.00139393	1.53401	1.05618
0.175187	0.00318367	1.16114	0.00481128	0.258465	1.0577	0.0986514	0.00505622	1.2795	0.934823	0.00976361	-0.00130344	1.18702	-7.15517e-05	0.0111446	0.875664	0.0298967	-0.00248819	1.36166	0.896876
0.0716775	0.00304728	2.29472	0.00441222	0.300067	0.978433	0.113395	0.00808602	1.53664	1.17943	0.0532998	-0.000836541	1.10136	0.000703123	0.0431748	1.16575	-0.0359977	0.00120938	1.20195	0.868793
0.0951008	0.00585342	1.28894	0.00632872	0.308534	0.80615	0.113687	0.00723128	1.52611	0.982361	0.0292741	-0.000555947	0.934333	-0.00223536	0.0207022	1.34696	0.0447129	-0.00242203	1.97907	1.2948
0.106246	0.00395222	0.919929	0.00419161	0.431154	1.10964	0.118319	0.00569372	1.73704	1.22628	-0.00324368	-0.000822648	1.4648	-0.00278884	0.0763847	0.777526	0.000130852	-0.00100293	1.3966	0.9439
0.145746	0.00287771	1.26173	0.00758546	0.370775	1.23474	0.176858	0.00546393	1.47742	2.26688	-0.0057806	-0.00141438	1.64852	0.000247037	-0.00551723	0.899912	0.143586	-0.000569093	1.69801	0.908247
0.162941	0.00526645	1.20005	0.00357631	0.31954	0.887028	0.146343	0.0087481	1.62232	1.14466	0.0389773	-0.000626717	1.12293	-0.00135429	0.167793	1.05655	0.0239893	0.00216937	1.43864	0.990875
0.10656	0.00402826	1.11318	0.00518276	0.33201	1.26434	0.208244	0.00884144	2.23944	1.87152	-0.0177444	0.000852442	1.3417	-0.00115818	0.0360686	0.909537	0.0859538	0.000193059	1.49479	1.07461
0.125894	0.00565351	1.53093	0.00690735	0.377152	1.01283	0.154561	0.00702555	1.21855	0.839235	0.0915596	-0.000885388	1.4516	-0.00162207	0.0275182	1.23258	0.0311898	-0.00454487	1.22465	1.03674
0.0971393	0.000909399	0.992513	0.00361328	0.407029	1.21622	0.110631	0.00754392	1.30132	0.912023	-0.0334703	6.83093e-05	1.32336	-0.00214633	0.033004	0.973822	0.0399577	-0.00229284	0.873811	0.754586
0.137345	0.00585271	1.02701	0.00454418	0.339159	1.3959	0.169658	0.00793176	1.49745	1.24817	0.182815	-0.00181366	1.18652	-0.0015637	0.0770375	1.46812	-0.090683	-0.000577985	1.48309	1.02435
0.172695	0.00292622	1.25567	0.00578989	0.336159	0.937567	0.112168	0.00561708	1.33934	0.914524	0.0544674	-0.00123133	0.98141	-0.00208769	-0.0541657	0.769407	0.0498313	-0.00155626	1.41711	1.07539
0.13966	0.00270188	1.12561	0.00779159	0.368968	1.09839	0.106989	0.00717566	1.34404	0.806812	0.125299	-0.000135225	1.30081	-0.00111032	0.186742	1.31336	0.164833	-0.000904553	1.43601	1.1966
0.16137	0.00350138	1.72946	0.0055459	0.399632	1.37023	0.114916	0.00739198	1.41744	0.895564	0.031282	8.04148e-05	0.795859	-0.00255621	0.122539	1.32673	0.0430861	-0.0029178	1.87815	1.37969
0.159445	0.00503028	1.46753	0.0068786	0.359937	1.40047	0.130898	0.00808056	1.1173	0.880289	0.0384045	0.000191595	1.48877	0.000914701	0.0528685	1.00858	0.0641548	0.000224696	1.59902	0.81402
0.161891	0.00337683	1.31883	0.0070653	0.391035	0.892207	0.149769	0.00684264	2.02684	1.3228	0.0153541	-0.00021209	1.45712	-0.000350148	0.120869	1.1651	0.0766587	0.000175808	1.91513	1.33452
0.121258	0.00394118	1.46642	0.00535522	0.355555	1.17479	0.155503	0.00617771	1.46828	1.01873	0.107872	4.69012e-05	1.60032	-0.000599875	-0.183707	0.0129595	0.164338	0.00220853	1.66587	1.23957
0.145579	0.00348334	1.19488	0.00478329	0.322851	0.825921	0.191229	0.00782088	1.90377	1.36113	0.0347698	0.00233497	1.22977	-0.00138056	0.120281	1.12028	0.108345	0.000186482	1.05546	0.857712
0.10082	0.00144893	1.247	0.00600675	0.357885	1.35984	0.0879178	0.00601793	1.67912	1.12173	-0.00638878	-0.00182546	1.34673	-0.000697684	-0.034035	0.762216	0.053347	-0.000770526	1.02052	0.790239
0.134888	0.00284775	1.26523	0.00629084	0.420269	1.29949	0.176566	0.00754292	1.21394	0.991164	-0.0410636	0.000277987	1.17888	-0.00224371	0.0100071	1.45224	0.0538107	-0.00377628	1.83698	1.01339
0.104964	0.00438891	1.47331	0.00589467	0.439039	1.62212	0.141886	0.00637069	1.6212	1.05819	-0.0371912	0.000126908	0.987527	-0.00109531	0.0501287	1.18105	0.0614843	-0.00110451	1.66633	0.914482
0.134173	0.00328518	1.58971	0.00525422	0.495433	1.43328	0.168732	0.00588295	1.46987	0.998715	0.0365402	-4.01042e-05	1.15232	-0.00138374	0.0448776	1.18233	0.0550877	-0.000814465	1.1266	0.933184
0.107461	0.0039388	0.991572	0.00440297	0.358489	1.19765	0.124315	0.00569114	1.49982	1.22438	0.00563203	-0.00105368	1.0713	-0.000514741	0.00723485	0.900111	0.0399415	-0.0063448	2.11197	1.33166
0.123577	0.00307491	1.07816	0.00407203	0.322439	1.00905	0.109303	0.00993956	1.16431	0.889115	0.0297029	0.00219639	1.42766	-0.00209542	0.145041	1.34897	-0.0105596	0.000570076	2.2265	1.69633
0.134291	0.00685646	1.70265	0.00555017	0.420208	1.49702	0.220008	0.00786348	2.40582	1.36885	-0.0580538	-0.00195651	1.57844	-0.00211954	0.0652068	1.32185	0.0913236	-0.00313309	1.36072	1.21302
0.186287	0.00459225	1.75894	0.00722606	0.367416	1.19249	0.0833868	0.00558957	1.70703	1.14799	0.0652742	1.87663e-05	1.62751	-0.00208855	0.108494	1.70016	0.0331488	-0.00352264	1.58072	1.22254
0.18369	0.0025649	1.19935	0.00611321	0.325472	1.26049	0.243892	0.0102204	1.20333	0.933124	-0.00200435	-0.000477737	1.07883	-0.000938585	0.0726052	0.776035	0.0619466	-0.00308793	1.76584	1.16503
0.07673	0.00324603	0.877548	0.00503436	0.59118	1.38479	0.0957728	0.00490066	1.39887	0.858301	0.0164154	0.001418	1.53844	-0.000250506	0.112957	1.17715	-0.0244453	-0.00156242	1.43524	1.12891
0.177362	0.00535318	1.12995	0.00488895	0.293648	0.981127	0.143365	0.00632492	1.2479	0.921978	0.0745939	0.00083199	1.55542	0.000893369	-0.0747815	0.820423	-0.0558744	-0.00389364	1.80033	0.94597
0.122044	0.00377081	1.00374	0.00420642	0.248737	1.02226	0.119083	0.00837413	1.37593	0.817785	0.0177293	0.000928681	1.46292	-0.00112578	0.0599368	0.942195	0.108182	0.00196793	1.15452	0.953675
0.111304	0.00330503	1.12082	0.00694811	0.31613	1.19504	0.143345	0.00626567	1.95562	1.10391	0.0146581	-0.00140992	1.2986	-0.00289335	0.0775254	1.35379	0.0269672	-0.00181295	1.90134	1.21236
0.160941	0.00294977	1.59627	0.00535073	0.387304	1.29359	0.157849	0.0101915	1.73726	1.11959	-0.0630234	-0.0018576	1.05064	-0.00262904	0.0962384	1.13051	0.136597	-0.00224908	1.47841	0.99784
0.126306	0.00602655	1.21012	0.00418955	0.343435	1.08655	0.178727	0.00944251	1.8614	1.07473	0.0323483	-0.00015214	1.66443	-0.00185031	0.105732	1.35653	0.0942182	-5.99683e-06	2.09092	1.11872
0.0674298	0.00258798	1.36421	0.00619258	0.396178	1.36566	0.160665	0.00570313	1.31333	1.10201	0.00565901	-0.00105781	1.34131	-0.00161688	-0.00547215	1.27335	0.0309505	-0.0011173	1.49421	1.19436
0.111225	0.0043689	1.43649	0.00498488	0.363024	1.23295	0.162544	0.00636405	1.27667	0.842193	0.102863	0.000925352	0.840268	-0.00235315	-0.0127258	1.05497	0.00874834	-0.000681133	1.19959	1.03848
0.124041	0.00261883	1.04995	0.00375278	0.31116	1.00078	0.114404	0.00718885	1.40876	1.00427	0.0904372	8.61164e-06	1.37873	-0.00229446	0.0279141	1.01773	0.124391	-0.00226061	1.60305	1.20408
0.127995	0.00406032	1.14895	0.00408545	0.251313	0.900845	0.102019	0.00334072	2.16303	1.69043	0.00466952	-0.00116001	1.0319	-0.0027271	0.0887916	0.833693	0.0322548	-0.00238383	1.09487	0.872015
0.169872	0.0037114	1.05367	0.00443086	0.263449	0.947071	0.16808	0.00547752	1.56902	1.08038	0.0468846	-9.50801e-05	0.991901	-0.000500146	0.140288	0.909224	-0.0565221	-0.00130501	1.50435	1.25003
0.179003	0.00213273	1.21092	0.00562689	0.290889	0.922946	0.156157	0.00508975	1.25902	0.933453	0.073326	-0.000753615	1.30601	-0.0010544	0.109977	1.35828	0.0299944	-0.000163756	2.14512	1.82907
0.0856943	0.00173316	1.26612	0.00357293	0.361688	1.01166	0.101489	0.00849734	1.32105	1.10726	-0.0412385	0.000128688	1.68651	-0.0031827	0.126857	0.918326	0.116446	-0.00349139	1.37424	1.02235
0.0714331	0.00229927	1.70874	0.00809603	0.409623	1.49925	0.170721	0.00371401	1.49427	1.02846	0.0464399	5.13917e-05	1.10989	-0.00395173	0.0811874	0.967232	0.0613351	-0.00182943	1.16855	0.778614
0.111324	0.0022953	1.31467	0.00627759	0.348542	0.850422	0.171138	0.00720272	1.55656	1.08416	-0.0918918	-0.00188932	1.34821	-0.00258426	0.10731	1.25114	0.174897	-0.00276784	1.19838	0.895368
0.172875	0.00176943	1.18547	0.00476376	0.342373	1.05071	0.169103	0.00968645	1.79028	1.10955	-0.054957	-0.00375151	1.01502	-0.00197259	0.0875128	1.05757	0.173475	-0.00086416	1.57769	1.06133
0.102381	0.00380561	0.921354	0.00383183	0.393363	1.01958	0.124837	0.00982099	1.32027	0.893773	0.121018	0.000794114	0.922092	-0.00302368	0.0524753	1.37614	0.0950979	1.44734e-06	1.32475	1.23647
0.118718	0.00138376	1.58965	0.0059027	0.315952	0.833623	0.186483	0.00680942	1.39438	1.11845	-0.0343674	-0.00150797	1.22454	-0.00204652	0.160608	1.17745	0.109006	-0.0010882	1.39345	0.917831
0.124479	0.00548716	1.60254	0.00396644	0.395093	1.38281	0.14379	0.00676942	1.87258	1.43381	0.0689852	0.000122322	0.829609	-0.00168984	0.0990738	1.13163	0.0200064	-0.000498281	-0.0537393	-0.00301957
0.0832252	0.00596528	1.04214	0.00333993	0.358593	1.29773	0.194148	0.00842689	1.28816	0.803676	0.0133109	-0.000893533	1.49865	-0.00188717	0.013467	1.42127	0.100353	-0.00073031	1.46497	1.11969
0.158067	0.0034894	1.00123	0.00522392	0.483538	1.03907	0.155679	0.0062078	1.24977	0.910476	-0.100969	-0.00190263	1.53559	-0.00202725	0.0645963	1.18294	0.0159594	-0.000773258	2.05483	1.3238
0.105216	0.00469452	1.54526	0.0043942	0.462883	1.32503	0.137309	0.00600086	1.81152	1.32477	-0.0668791	-0.00117684	1.02824	-0.00236432	-0.0106171	0.84493	-0.00920155	-0.0012898	2.67605	1.57197
0.241787	0.00582387	1.19128	0.00463918	0.306997	0.901586	0.177437	0.00801387	1.67797	1.09668	0.078883	-0.00211716	1.38965	0.000274356	0.0898053	0.966253	1.08682	0.87596	1.82581	1.59656
0.186619	0.0048092	1.34594	0.00517517	0.407659	1.07484	0.212323	0.00736507	1.36544	0.906246	0.107253	-0.00160636	1.58434	0.00194524	0.0931168	1.19448	0.0423623	-0.0023948	1.32511	0.98193
0.160936	0.00316337	1.28618	0.00431192	0.268323	0.841351	0.143557	0.0090505	1.5704	1.10194	0.0421765	-0.000292527	1.2833	-0.00222442	0.145562	1.45041	-0.0369968	-0.00322355	1.76311	1.17077
0.127039	0.00405526	1.36831	0.00641778	0.45791	1.08304	0.140384	0.0112702	1.08882	0.852711	0.190993	-0.000561822	1.81145	-0.00161884	0.121646	1.11451	0.0807243	0.00185929	0.829033	0.849683
0.208681	0.0068968	1.30952	0.00511447	0.354819	1.12174	0.0689196	0.00629423	1.46629	0.843467	0.0259762	4.24053e-05	1.3723	0.000789957	0.149386	0.934172	0.138347	-0.00134531	1.5556	1.09774
0.115757	0.00454807	1.09512	0.00625086	0.230885	1.03519	0.136051	0.00531157	2.26969	1.37253	0.0309139	0.000144583	2.543	-0.00224043	0.0463805	1.21867	0.00267353	-0.00427191	1.83035	1.41273
0.144924	0.00328079	1.26592	0.00515758	0.456464	1.52211	0.202845	0.00958611	2.77664	1.6261	0.0131211	0.00113961	1.75296	0.000268836	0.105798	0.922301	0.0499995	-0.0025428	1.02398	0.739195
0.145485	0.00524108	1.49326	0.00520647	0.41838	0.976422	0.140422	0.00709011	1.72276	1.3807	-0.0635266	8.05779e-05	1.38905	-0.000172929	-0.034194	0.97055	-0.0327635	0.00102824	1.37524	1.07929
0.100197	0.00286489	1.48583	0.00549451	0.251832	0.854803	0.116528	0.00495745	1.88597	1.09646	-0.0883318	-0.000284276	1.30804	-0.00249942	0.127229	1.14412	0.0771305	-0.00184726	1.37974	0.905856
0.128778	0.00375899	1.32176	0.00363874	0.389351	1.17455	0.151602	0.00540831	1.54262	1.1151	-0.0486038	-0.00244593	1.36203	0.000100028	-0.0538877	0.991765	0.00463908	-0.0033083	2.04287	1.64711
0.134361	0.00383841	1.19938	0.00343564	0.38956	1.63749	0.154311	0.00677282	2.01273	1.40021	0.0227544	-0.000733353	1.72691	-0.00269321	-0.0656865	1.35994	0.066432	-0.000531094	1.87221	1.12752
0.179396	0.00343068	0.845803	0.00550464	0.385658	0.942296	0.129587	0.00624315	2.06894	1.33805	-0.105726	-0.000966434	1.4308	-0.0019436	0.0386933	0.917602	0.161999	-0.00142373	1.24283	1.14239
0.136244	0.00625353	1.1622	0.00645417	0.28882	0.70252	0.170023	0.00734466	1.16171	0.901888	0.12493	-0.000562055	1.22933	0.00251257	0.183534	1.13153	-0.0248019	-0.000502313	1.28753	1.05453
0.184821	0.00515914	1.25886	0.00447085	0.40346	0.890761	0.148094	0.0104645	1.26481	0.953989	0.0016258	0.000132601	0.932136	-0.0029266	0.13983	0.947349	0.216885	0.000168007	1.2663	0.863412
0.108732	0.00526741	1.27291	0.00559737	0.340515	1.08762	0.122616	0.00558094	1.19157	0.955034	0.114747	-0.00093442	1.28403	-0.00174023	0.0248496	0.741876	0.015849	-0.00365045	2.04799	1.15831
0.15575	0.00352762	1.3861	0.00377231	0.426013	1.20186	0.146333	0.00609351	1.68067	1.09381	0.0223133	-0.000426642	0.924417	-0.00328592	0.0835779	1.66606	-0.0853744	-0.00400371	1.56272	1.29806
0.152	0.00316378	1.32748	0.00786327	0.385762	1.14319	0.248474	0.00943322	1.86845	1.1039	0.086943	0.000991054	1.4669	-0.000894786	0.146617	1.18444	0.0542545	-0.00317293	1.09715	0.947327
0.131418	0.00267861	1.39611	0.00353749	0.389784	1.13707	0.173276	0.00961553	2.1167	1.3724	0.162984	-0.00159343	1.23401	-0.00053319	0.161652	1.35286	0.0168529	0.00184866	0.988482	0.938633
0.141522	0.00358193	1.57808	0.00810558	0.464035	1.53119	0.214673	0.00775041	2.01645	1.44614	0.0017739	-0.00170535	1.55017	-0.00173703	0.105864	1.01772	0.0829652	-0.00180866	1.24687	0.806185
0.130491	0.00391095	1.91133	0.00913233	0.483672	1.27547	0.0813311	0.00794106	1.33981	1.0056	0.014406	-0.00169415	1.25488	-0.000762902	0.0389115	1.44153	-0.126467	-0.00145944	1.54307	1.1318
0.215555	0.00271609	1.45507	0.00490642	0.351319	0.994382	0.281215	0.0109088	1.81764	1.0932	-0.0157743	-0.00128381	1.27567	-0.000443649	0.00797744	0.967494	0.0851125	-0.000992212	1.77861	1.13953
0.134592	0.00480712	1.38733	0.00674362	0.342877	1.08483	0.207438	0.00937944	1.67508	1.15454	-0.0464929	-0.00221684	1.26748	-0.00260384	0.0819105	1.07892	0.11132	-0.00231806	1.3904	0.847776
0.154072	0.00484219	1.41714	0.00498691	0.361291	1.2891	0.101507	0.00811998	2.5922	1.88939	0.0197011	-0.000176692	0.985798	-0.000866977	0.0882419	1.20856	0.123017	-0.00162568	1.36344	0.895488
0.155063	0.0063557	1.08013	0.00329532	0.432685	1.24786	0.151544	0.00756307	1.66632	1.15155	0.0203871	0.000203161	1.98619	-0.00344389	0.0174672	0.875822	-0.0632237	-0.000834348	1.72672	1.30596
0.101126	0.00402416	1.16221	0.00504182	0.28768	0.847187	0.183634	0.0102977	1.01159	0.815516	0.111678	-9.9391e-05	1.53874	0.000469806	0.0992362	1.01479	-0.00651231	-0.00151206	1.27167	0.966318
0.0845852	0.00411609	1.49067	0.00747316	0.372381	1.195	0.0553439	0.00743772	1.58729	1.1915	0.0874115	0.00114407	1.18205	-0.000817584	0.0452765	0.95122	0.0526063	-0.00233747	1.82213	1.40709
0.150379	0.00375443	1.65219	0.00829397	0.449063	1.11357	0.164674	0.00572329	2.00725	1.29093	-0.00356233	0.00079619	1.1435	-0.00011322	0.184869	1.48352	0.216805	-0.00179767	1.1299	0.782403
0.132987	0.0050131	1.00778	0.00414279	0.469561	1.26774	0.10602	0.00654261	1.23424	0.957741	-0.0135536	-0.00215086	1.26533	-0.00337125	0.134201	1.0183	0.066608	0.000358373	1.38773	0.384381
0.106163	0.0047334	1.10543	0.00407254	0.375363	1.22693	0.184072	0.00572742	1.44216	1.68203	0.0492348	-0.00159681	0.871914	-0.000225538	-0.00587912	1.19825	0.177778	-0.00248865	1.15831	0.88637
0.0849372	0.00291558	1.40312	0.00448335	0.453335	1.29129	0.0941285	0.00480951	1.53352	0.984353	-0.103677	-0.00332992	1.44951	0.000339301	0.13575	0.739939	-0.000979184	-0.00164035	1.79269	1.13499
0.079496	0.00709668	1.36117	0.0069696	0.570538	1.48972	0.10279	0.0041352	2.20865	1.44983	-0.038603	-0.00109571	1.33163	0.00106657	-0.0443627	0.988548	0.054756	-0.00161867	1.63105	1.13734
0.189441	0.00439039	1.23735	0.00363337	0.435526	1.07414	0.125285	0.00780825	2.06387	1.38903	-0.0246904	0.00014079	0.991176	-0.00114933	0.139394	1.27741	0.0537666	-0.00141886	0.911895	0.791761
0.119674	0.00427803	1.61918	0.00886165	0.338537	1.13057	0.186075	0.007285	1.21392	0.962485	0.00883005	-0.00155056	1.54867	0.000733312	0.0109454	0.944174	-0.0577523	-0.00100019	2.81572	2.17119
0.0866045	0.00283777	1.39387	0.00894733	0.476499	1.49061	0.12306	0.00927422	1.37053	0.852932	0.0337461	-0.00123591	2.09226	-0.00125143	0.0515442	1.16997	0.0437086	-0.0037662	1.782	1.2134
0.0823212	0.00308476	1.11141	0.00459222	0.34937	0.962726	0.156873	0.00777881	1.30766	1.00692	0.154854	0.001594	1.08845	-0.0036444	0.0290503	0.997205	0.03365	-0.00153224	1.53392	1.12214
0.160952	0.00490961	1.4008	0.00574833	0.390924	1.35338	0.121719	0.00536525	1.70893	1.33151	0.0793965	0.00207331	1.26263	-0.00219323	-0.0102958	1.00223	0.0188628	0.00191193	1.11935	0.879652
0.127237	0.00539177	1.00534	0.00501213	0.494098	1.46773	0.142012	0.00681502	2.27311	1.30103	0.0226175	0.0025823	1.87058	-0.000164462	0.0986274	1.35039	0.127159	0.000793657	1.92362	1.38309
0.134531	0.00327568	1.51461	0.00439973	0.326124	1.15647	0.113442	0.0092775	1.50116	0.910243	0.0819602	0.0014525	1.14276	-0.00190674	0.156954	1.4487	0.115345	0.00111293	1.3583	1.01324
0.0469145	0.00311642	1.02629	0.00376846	0.316027	0.993709	0.157931	0.00734969	1.96128	1.60712	-0.0244875	-0.000123418	2.22131	-0.000631036	0.112447	1.15369	0.0212854	-0.00371156	1.32396	1.13838
0.147153	0.00296224	1.42856	0.0062928	0.317493	0.893858	0.181351	0.0092726	1.11455	0.933578	0.0503869	-0.00130393	1.6375	0.00092642	0.165089	1.47726	-0.0543926	-0.00308912	1.30335	0.930329
0.12877	0.00334267	1.31257	0.00719908	0.311109	0.890955	0.172855	0.00640214	1.86048	1.43725	-0.0222706	-0.000241099	1.34423	0.000704605	0.00172082	0.995157	0.00345663	-0.00209345	1.90305	1.45351
0.118429	0.00358726	1.5915	0.00611638	0.24524	0.985496	0.245786	0.00957293	1.80391	1.23929	-0.0151614	0.000102769	1.16696	-0.00153913	-0.0177775	1.52061	0.0198298	-0.0051979	2.9399	1.43935
0.446284	1.41653	1.10829	0.00413023	0.304721	0.532828	0.176451	0.00822839	1.18484	0.788858	-0.0554027	-0.000727967	1.55257	0.00197757	-0.044252	1.00496	0.141222	0.000966698	1.3206	0.889986
0.132578	0.00410929	1.28876	0.00408268	0.390308	0.96776	0.117469	0.00569826	1.96272	1.25564	0.0224837	0.000848422	1.12983	-0.00421556	0.0882792	1.26418	-0.00337489	-0.00188867	1.36541	1.13746
0.0635996	0.00190039	1.12348	0.00446923	0.350386	0.991887	0.10565	0.00970364	1.9518	1.08036	0.0441269	-0.00321028	1.63774	-0.00101962	0.0646668	0.932611	0.0548765	-0.00177438	1.09974	0.816494
0.1141	0.00309712	0.851952	0.00306087	0.388611	1.51916	0.0994046	0.00844358	1.50455	0.986571	0.133664	-7.30757e-05	1.35265	-0.00127347	0.00475943	0.933529	0.111853	-0.00288908	1.80331	1.37362
0.123712	0.00561227	0.939669	0.00558511	0.509358	1.77543	0.176184	0.00825022	1.44029	0.876476	-0.0537642	-0.00174303	1.63112	-0.00266786	0.0293333	0.861352	0.168619	-0.0041712	2.06611	1.50897
0.0713829	0.00475931	0.930116	0.00454317	0.294823	0.972772	0.0847791	0.00914141	2.0028	1.20385	-0.0318075	-0.00192639	1.50243	-0.000389539	0.0525815	0.975777	0.0972118	0.00170083	1.88347	1.06214
0.0888886	0.00346127	0.982928	0.00484464	0.410335	1.16485	0.17615	0.0104281	1.51677	1.15276	-0.0892386	-0.00294671	0.862573	-0.00329694	0.00220848	1.14093	0.238782	0.00314595	1.60785	1.24088
0.134678	0.00346345	1.05143	0.00353629	0.499992	1.30629	0.133964	0.00782772	1.53343	0.92618	-0.053634	0.000122602	1.12727	0.00209444	0.0330909	0.769264	0.0170162	-0.000868842	1.66926	1.02759
0.1773	0.00383377	0.9871	0.00476341	0.348461	0.855436	0.128009	0.0055279	2.02526	1.34485	0.00209489	0.000527695	1.10592	-0.00346762	0.00289504	1.23251	0.00696363	-0.00347283	1.63602	1.25052
0.0998556	0.00382405	1.67269	0.00692938	0.293335	1.08731	0.195996	0.0083897	1.42564	0.905385	0.215604	-0.00221714	1.35531	-0.000603216	0.0317477	1.27174	0.940356	0.858541	1.07694	0.889826
0.149465	0.00265457	1.24045	0.00596651	0.417236	1.04992	0.154856	0.0084706	1.69367	1.08428	-0.00277489	-1.7311e-05	1.77843	-0.000431642	0.146019	1.40412	0.161705	-0.000872482	1.44341	1.18259
0.0856791	0.00336148	1.55819	0.00443757	0.26085	0.860699	0.152157	0.00482822	1.69401	0.936448	0.0415568	-0.000738331	1.26559	-0.00251379	0.134784	1.11792	0.0835954	-0.000739144	1.49658	0.874937
0.120757	0.00362332	1.006	0.0028006	0.480643	1.10021	0.0819628	0.00443776	1.4956	1.01825	-0.0136463	-0.00163847	1.38522	-0.00157527	0.0802738	1.12534	0.175272	-0.000972976	1.34302	1.01663
0.113013	0.0060323	1.07019	0.00434947	0.278694	0.84132	0.133024	0.00603485	1.3763	1.05519	0.0328241	-0.00142105	1.99914	-1.5421e-05	-0.0712834	0.834126	0.0150045	-0.00063439	1.36905	1.03402
0.106827	0.00261083	1.09977	0.00421766	0.403155	1.04156	0.0557716	0.00587399	1.48664	1.0444	-0.0840262	-0.00100736	0.889859	0.000274538	-0.046043	1.094	0.17121	-0.00048287	1.53003	0.981355
0.0830691	0.00339164	1.27002	0.00664171	0.375906	0.966186	0.141538	0.00741295	1.26842	0.854808	0.0541075	-0.00103449	1.61038	-0.00202787	-0.0568759	1.09932	0.0528569	0.0014271	1.36577	0.964464
0.213178	0.00313655	1.85681	0.00645926	0.28804	1.11401	0.226093	0.00624865	1.54738	1.07504	-0.0648931	-0.00247991	1.22886	0.00129239	0.0851897	1.01775	0.0252121	0.000503582	1.27435	1.05572
0.110539	0.00334222	1.1801	0.00590888	0.377595	1.51649	0.179492	0.01247	1.9914	1.24554	0.130697	-0.00105966	1.11404	-0.00148228	-0.0146538	1.19678	0.00886608	0.000242992	1.37647	0.88392
0.111322	0.00288853	0.0751667	0.00439284	0.335754	0.95033	0.12075	0.00970073	1.40433	1.00348	-0.0111513	-0.000668604	1.26996	-0.00104394	0.29881	1.85493	0.0554258	-0.00305549	1.86334	1.09135
0.168691	0.00425615	1.40001	0.00608489	0.385768	1.10361	0.208864	0.00620298	1.67804	1.22241	0.0606722	0.000757527	1.06903	-0.00207824	0.15012	1.05277	0.102932	-0.0013211	1.81364	1.03315
0.0989217	0.00546494	0.970572	0.00480693	0.354286	1.45133	0.160992	0.00658881	1.47366	0.908799	-0.074151	-0.00167351	1.39705	-0.00321055	0.0291585	1.066	0.0921718	-0.00210342	1.27014	0.968073
0.141059	0.00272183	1.39348	0.00365424	0.443776	1.03327	0.12586	0.0072731	1.52728	1.04325	-0.0171742	-0.00175395	1.28407	0.00059391	0.166085	1.22025	0.125606	-0.000434412	1.99628	1.23605
0.0820641	0.00474394	1.49615	0.00474878	0.385421	1.1662	0.0857632	0.0118163	2.08562	1.56237	-0.00151064	-0.000997448	0.931757	-0.00287209	0.202209	1.1887	0.0987065	-0.00225222	1.5476	1.00447
0.122206	0.0022944	1.5801	0.00453957	0.401096	1.12321	0.164526	0.00378267	1.39439	1.11936	0.0544809	-0.00127737	1.37795	-0.00296755	0.0682697	0.930884	-0.0294392	-0.00273038	1.67864	1.02303
0.227948	0.00356645	1.69008	0.00592911	0.375324	1.17172	0.118918	0.00581226	0.559167	0.335044	0.0109317	-0.00101068	1.43596	-0.00283467	-0.00899336	1.07009	-0.0131518	-0.00173788	2.11752	1.29897
0.153856	0.00159337	0.943558	0.00230148	0.325161	0.915857	0.079855	0.00438842	2.59643	1.48192	-0.00770698	-0.000774387	1.87763	0.000658501	0.101374	1.24502	0.079502	-0.00347266	1.4205	0.930433
0.191215	0.00367114	0.8904	0.00723868	0.287064	0.87633	0.0630845	0.00422892	1.23807	0.85901	0.0634516	-0.000843115	0.884436	-0.00140841	0.138669	1.30229	0.176747	0.00293526	1.81444	1.39878
0.165865	0.00343228	0.959909	0.00422713	0.347833	1.19177	0.107728	0.00683563	1.34066	1.20998	-0.0307446	-0.000297864	1.13471	-0.00173789	0.0532351	1.04565	-0.000621776	0.00382392	1.43362	1.15393
0.158131	0.00596467	1.00321	0.00445105	0.442358	1.30513	0.15822	0.00826908	2.03405	1.32735	0.0614799	-0.00189974	1.97236	-0.00243945	0.0559519	1.40131	0.0721084	-1.35284e-05	1.2313	0.698374
0.123145	0.0027744	1.36849	0.00478902	0.230892	0.898838	0.142393	0.00508423	1.44763	0.905154	-0.0328398	-0.00182339	1.53654	-0.000808181	0.0544495	1.35714	0.033597	-0.0001781	1.1881	0.801464
0.115433	0.00316933	1.22194	0.00550871	0.429542	1.67333	0.120681	0.00493342	2.19768	1.29085	-0.0893703	9.75035e-05	1.38661	-0.000887403	0.0277207	0.870275	0.0545132	-0.00146309	1.62813	0.988478
0.15185	0.00469944	2.02065	0.0083548	0.549094	1.55176	0.110841	0.00725707	1.79243	1.05417	0.0975359	-0.000443221	1.41884	-0.00213788	0.249772	1.55942	-0.00197443	6.60116e-05	1.12411	0.840547
0.09717	0.00313305	1.24226	0.00579863	0.318024	1.06059	0.132217	0.00650197	1.58045	1.20016	0.00467169	-0.00126237	1.1233	0.000881969	0.185596	1.24028	0.0226193	-0.00203866	1.21773	1.01902
0.171184	0.00494195	1.72906	0.00394025	0.366964	1.05045	0.176355	0.00596537	1.74304	1.15381	0.0220468	0.000312659	1.35996	-0.000998335	0.0877373	1.1632	0.0338125	-0.00166951	1.55158	0.957947
0.0916018	0.00454651	1.47447	0.0041478	0.169086	0.935596	0.152988	0.00401274	1.95779	1.38449	0.0223517	-0.00183588	1.51064	-0.00217604	-0.00506236	0.811449	0.0798119	0.00120438	1.03609	0.852114
0.167701	0.00304003	1.30086	0.00481583	0.3698	1.14987	0.140365	0.00597698	1.24491	0.941627	0.056971	0.00114471	1.16422	-0.0010489	0.00543148	0.840609	0.031559	-0.00193657	1.60473	1.00046
0.125657	0.0040493	1.09833	0.00454175	0.311904	0.935195	0.197272	0.00674125	2.00312	1.42268	-0.0279381	-4.16226e-05	1.20403	-0.000537022	0.0292653	1.07574	0.0435442	-0.0018417	1.6004	1.30252
0.103098	0.00315702	1.48358	0.00402411	0.255463	0.889616	0.133187	0.00909043	2.34036	1.69496	-0.0548639	0.000113597	0.979568	-0.00283506	0.0301631	0.805043	0.0489619	-0.000305109	1.4874	1.03173
0.151907	0.00449578	1.0236	0.00734214	0.478455	1.12821	0.126872	0.00478499	1.38816	1.13828	-0.0333792	-0.000496146	1.54213	-0.00201005	-0.0137683	0.927985	0.01244	-0.00032621	1.89488	1.25411
0.207376	0.00411909	1.52624	0.00653766	0.318529	1.16446	0.261836	0.00782061	1.21253	0.7943	0.108243	0.000206232	1.83738	0.000800421	0.16253	1.32771	-0.0185874	-0.000213658	1.21693	1.04762
0.109832	0.00253364	1.47974	0.00529931	0.281987	0.788625	0.183856	0.00672662	2.67575	1.93691	0.0681542	6.42003e-07	1.30668	-0.00154736	0.0424799	-0.00103239	-0.00131306	-0.000779067	1.26707	0.889364

## Sheet: fig 2c - 1D distributions
Long term turbidostat cultures with automated cytometry
mCerulean / FSC (RPU) plot_1_0_mCer	density plot_1_0_mCer	density_3_colors plot_1_0	mCerulean / FSC (RPU) plot_1_1_mCer	density plot_1_1_mCer	density_3_colors plot_1_1	mCerulean / FSC (RPU) plot_1_2_mCer	density plot_1_2_mCer	density_3_colors plot_1_2	mCerulean / FSC (RPU) plot_1_3_mCer	density plot_1_3_mCer	density_3_colors plot_1_3	mCerulean / FSC (RPU) plot_1_4_mCer	density plot_1_4_mCer	density_3_colors plot_1_4	mCerulean / FSC (RPU) plot_1_5_mCer	density plot_1_5_mCer	density_3_colors plot_1_5	mCerulean / FSC (RPU) plot_1_6_mCer	density plot_1_6_mCer	density_3_colors plot_1_6	mCerulean / FSC (RPU) plot_1_7_mCer	density plot_1_7_mCer	density_3_colors plot_1_7	mCerulean / FSC (RPU) plot_1_8_mCer	density plot_1_8_mCer	density_3_colors plot_1_8	mCerulean / FSC (RPU) plot_1_9_mCer	density plot_1_9_mCer	density_3_colors plot_1_9	mCerulean / FSC (RPU) plot_1_10_mCer	density plot_1_10_mCer	density_3_colors plot_1_10	mCerulean / FSC (RPU) plot_1_11_mCer	density plot_1_11_mCer	density_3_colors plot_1_11	mCerulean / FSC (RPU) plot_1_12_mCer	density plot_1_12_mCer	density_3_colors plot_1_12	mCerulean / FSC (RPU) plot_1_13_mCer	density plot_1_13_mCer	density_3_colors plot_1_13	mCerulean / FSC (RPU) plot_1_14_mCer	density plot_1_14_mCer	density_3_colors plot_1_14	mCerulean / FSC (RPU) plot_1_15_mCer	density plot_1_15_mCer	density_3_colors plot_1_15	mCerulean / FSC (RPU) plot_1_16_mCer	density plot_1_16_mCer
-0.1	0.0256328	0.00326698	-0.1	0.00602815	0.011045	-0.1	0.0132966	0.000353389	-0.1	0.0123639	0.00807535	-0.1	0.00545484	2.47843e-16	-0.1	0.010959	0.00524929	-0.1	0.00862116	0.00457076	-0.1	0.00132358	0.00306434	-0.1	0.00472649	0.00962764	-0.1	0.00770896	0.00420442	-0.1	0.00470069	0.00128758	-0.1	0.00873102	2.36187e-19	-0.1	0.0167624	0.00523953	-0.1	0.00613079	0.00498583	-0.1	1.73282e-22	0.00056532	-0.1	0.00578673	0.00402734	-0.1	0.00978517
-0.0968969	0.0263941	0.00333407	-0.0968969	0.00631586	0.0112819	-0.0968969	0.0133526	0.000380823	-0.0968969	0.0127343	0.00830448	-0.0968969	0.0056531	3.21794e-16	-0.0968969	0.0110829	0.00542486	-0.0968969	0.00905118	0.00464556	-0.0968969	0.00140985	0.00323121	-0.0968969	0.00486432	0.00992765	-0.0968969	0.00806715	0.00423318	-0.0968969	0.00493635	0.00135754	-0.0968969	0.00904935	3.17318e-19	-0.0968969	0.0166932	0.00541396	-0.0968969	0.0064112	0.00510139	-0.0968969	2.47241e-22	0.000613159	-0.0968969	0.00603575	0.00407797	-0.0968969	0.0100994
-0.0937938	0.0271735	0.00340211	-0.0937938	0.00660949	0.0115162	-0.0937938	0.0133972	0.000409957	-0.0937938	0.0131	0.00853286	-0.0937938	0.00585229	4.1735e-16	-0.0937938	0.0112016	0.00560138	-0.0937938	0.00948952	0.00471627	-0.0937938	0.00149968	0.00340386	-0.0937938	0.00499921	0.0102283	-0.0937938	0.00843037	0.00425757	-0.0937938	0.00517725	0.00142976	-0.0937938	0.00936779	4.25823e-19	-0.0937938	0.0166083	0.00558765	-0.0937938	0.0066957	0.00521566	-0.0937938	3.52279e-22	0.000664251	-0.0937938	0.00629083	0.00412506	-0.0937938	0.0104107
-0.0906907	0.0279712	0.00347117	-0.0906907	0.00690862	0.0117474	-0.0906907	0.0134303	0.000440859	-0.0906907	0.0134598	0.00876009	-0.0906907	0.00605208	5.40684e-16	-0.0906907	0.0113153	0.00577854	-0.0906907	0.00993534	0.00478266	-0.0906907	0.00159304	0.00358225	-0.0906907	0.00513072	0.010529	-0.0906907	0.00879784	0.00427753	-0.0906907	0.00542301	0.00150422	-0.0906907	0.00968554	5.70767e-19	-0.0906907	0.0165079	0.00576016	-0.0906907	0.00698374	0.00532848	-0.0906907	5.01249e-22	0.000718738	-0.0906907	0.00655192	0.00416847	-0.0906907	0.0107182
-0.0875876	0.0287876	0.0035413	-0.0875876	0.00721277	0.0119753	-0.0875876	0.0134519	0.000473594	-0.0875876	0.0138128	0.00898574	-0.0875876	0.00625209	6.99694e-16	-0.0875876	0.0114238	0.00595605	-0.0875876	0.0103877	0.00484453	-0.0875876	0.00168988	0.00376635	-0.0875876	0.00525838	0.0108295	-0.0875876	0.0091687	0.00429305	-0.0875876	0.00567324	0.00158088	-0.0875876	0.0100018	7.64163e-19	-0.0875876	0.0163925	0.00593106	-0.0875876	0.00727473	0.00543971	-0.0875876	7.12232e-22	0.000776764	-0.0875876	0.00681899	0.00420808	-0.0875876	0.0110211
-0.0844845	0.029623	0.00361259	-0.0844845	0.00752144	0.0121996	-0.0844845	0.0134622	0.000508227	-0.0844845	0.0141579	0.00920942	-0.0844845	0.00645197	9.0447e-16	-0.0844845	0.0115273	0.0061336	-0.0844845	0.0108457	0.00490167	-0.0844845	0.00179014	0.00395609	-0.0844845	0.00538174	0.0111292	-0.0844845	0.00954206	0.00430411	-0.0844845	0.00592748	0.00165967	-0.0844845	0.0103157	1.0219e-18	-0.0844845	0.0162627	0.00609989	-0.0844845	0.00756802	0.00554919	-0.0844845	1.01062e-21	0.00083847	-0.0844845	0.00709196	0.00424377	-0.0844845	0.0113186
-0.0813814	0.0304777	0.00368512	-0.0813814	0.00783408	0.01242	-0.0813814	0.0134611	0.000544824	-0.0813814	0.014494	0.00943069	-0.0813814	0.00665136	1.16789e-15	-0.0813814	0.0116258	0.00631088	-0.0813814	0.0113082	0.0049539	-0.0813814	0.00189374	0.0041514	-0.0813814	0.00550034	0.0114277	-0.0813814	0.00991697	0.00431074	-0.0813814	0.00618526	0.00174053	-0.0813814	0.0106264	1.36498e-18	-0.0813814	0.016119	0.00626619	-0.0813814	0.00786296	0.00565678	-0.0813814	1.43205e-21	0.000903995	-0.0813814	0.00737077	0.00427544	-0.0813814	0.0116097
-0.0782783	0.0313522	0.00375897	-0.0782783	0.0081501	0.0126361	-0.0782783	0.0134489	0.000583446	-0.0782783	0.0148202	0.00964913	-0.0782783	0.00684987	1.50637e-15	-0.0782783	0.0117194	0.00648757	-0.0782783	0.0117741	0.00500105	-0.0782783	0.00200058	0.00435219	-0.0782783	0.00561376	0.0117245	-0.0782783	0.0102924	0.00431296	-0.0782783	0.00644607	0.00182338	-0.0782783	0.010933	1.82114e-18	-0.0782783	0.0159619	0.0064295	-0.0782783	0.00815885	0.00576235	-0.0782783	2.02642e-21	0.000973474	-0.0782783	0.00765536	0.00430299	-0.0782783	0.0118937
-0.0751752	0.0322468	0.00383425	-0.0751752	0.00846889	0.0128477	-0.0751752	0.0134255	0.000624155	-0.0751752	0.0151353	0.00986431	-0.0751752	0.00704715	1.9408e-15	-0.0751752	0.0118082	0.00666332	-0.0751752	0.0122422	0.00504296	-0.0751752	0.00211054	0.00455834	-0.0751752	0.00572157	0.0120191	-0.0751752	0.0106674	0.00431083	-0.0751752	0.00670936	0.00190814	-0.0751752	0.0112347	2.42691e-18	-0.0751752	0.0157921	0.00658936	-0.0751752	0.00845498	0.00586576	-0.0751752	2.86352e-21	0.00104704	-0.0751752	0.00794564	0.00432633	-0.0751752	0.0121698
-0.0720721	0.0331617	0.00391104	-0.0720721	0.00878979	0.0130545	-0.0720721	0.0133912	0.000667007	-0.0720721	0.0154385	0.0100758	-0.0720721	0.00724281	2.49777e-15	-0.0720721	0.0118922	0.00683781	-0.0720721	0.0127114	0.0050795	-0.0720721	0.00222347	0.00476971	-0.0720721	0.00582335	0.0123111	-0.0720721	0.0110409	0.00430442	-0.0720721	0.00697456	0.00199471	-0.0720721	0.0115306	3.23043e-18	-0.0720721	0.0156103	0.0067453	-0.0720721	0.00875059	0.00596689	-0.0720721	4.04084e-21	0.00112481	-0.0720721	0.00824152	0.00434541	-0.0720721	0.0124372
-0.068969	0.0340974	0.00398947	-0.068969	0.00911211	0.0132561	-0.068969	0.0133462	0.000712058	-0.068969	0.0157286	0.0102832	-0.068969	0.0074365	3.21105e-15	-0.068969	0.0119715	0.00701069	-0.068969	0.0131803	0.00511054	-0.068969	0.00233923	0.00498617	-0.068969	0.00591872	0.0125999	-0.068969	0.0114117	0.00429382	-0.068969	0.00724104	0.00208299	-0.068969	0.0118197	4.29501e-18	-0.068969	0.0154172	0.00689687	-0.068969	0.00904493	0.00606562	-0.068969	5.69435e-21	0.00120692	-0.068969	0.00854289	0.00436015	-0.068969	0.0126951
-0.0658659	0.0350542	0.00406965	-0.0658659	0.00943515	0.0134524	-0.0658659	0.0132906	0.00075936	-0.0658659	0.0160048	0.010486	-0.0658659	0.00762785	4.12346e-15	-0.0658659	0.0120464	0.0071816	-0.0658659	0.0136475	0.00513598	-0.0658659	0.00245763	0.00520752	-0.0658659	0.0060073	0.0128851	-0.0658659	0.0117788	0.00427913	-0.0658659	0.00750819	0.00217286	-0.0658659	0.0121013	5.70378e-18	-0.0658659	0.0152135	0.00704361	-0.0658659	0.00933719	0.00616183	-0.0658659	8.01342e-21	0.00129347	-0.0658659	0.00884965	0.00437053	-0.0658659	0.0129428
-0.0627628	0.0360324	0.00415171	-0.0627628	0.00975815	0.013643	-0.0627628	0.0132247	0.000808962	-0.0627628	0.0162661	0.0106839	-0.0627628	0.0078165	5.28931e-15	-0.0627628	0.0121168	0.0073502	-0.0627628	0.0141118	0.00515574	-0.0627628	0.00257846	0.00543359	-0.0627628	0.00608874	0.0131663	-0.0627628	0.012141	0.00426048	-0.0627628	0.00777533	0.00226418	-0.0627628	0.0123743	7.56586e-18	-0.0627628	0.015	0.00718507	-0.0627628	0.00962658	0.00625543	-0.0627628	1.12614e-20	0.00138457	-0.0627628	0.00916166	0.00437649	-0.0627628	0.0131796
-0.0596597	0.0370324	0.00423578	-0.0596597	0.0100803	0.0138277	-0.0596597	0.0131487	0.000860908	-0.0596597	0.0165116	0.0108764	-0.0596597	0.0080021	6.77731e-15	-0.0596597	0.012183	0.00751613	-0.0596597	0.0145717	0.00516975	-0.0596597	0.00270152	0.00566414	-0.0596597	0.00616272	0.013443	-0.0596597	0.012497	0.00423802	-0.0596597	0.00804177	0.00235683	-0.0596597	0.012638	1.00242e-17	-0.0596597	0.0147775	0.00732082	-0.0596597	0.00991229	0.0063463	-0.0596597	1.58041e-20	0.00148031	-0.0596597	0.00947879	0.00437804	-0.0596597	0.0134047
-0.0565566	0.0380546	0.004322	-0.0565566	0.0104009	0.0140061	-0.0565566	0.0130628	0.000915238	-0.0565566	0.0167405	0.0110631	-0.0565566	0.00818431	8.67438e-15	-0.0565566	0.0122449	0.00767904	-0.0565566	0.0150258	0.00517795	-0.0565566	0.00282655	0.00589896	-0.0565566	0.00622895	0.0137148	-0.0565566	0.0128459	0.0042119	-0.0565566	0.00830681	0.00245066	-0.0565566	0.0128915	1.32659e-17	-0.0565566	0.0145468	0.00745043	-0.0565566	0.0101935	0.00643435	-0.0565566	2.21486e-20	0.00158077	-0.0565566	0.00980089	0.00437515	-0.0565566	0.0136177
-0.0534535	0.0390992	0.00441053	-0.0534535	0.0107191	0.0141782	-0.0534535	0.0129674	0.000971987	-0.0534535	0.016952	0.0112435	-0.0534535	0.0083628	1.10902e-14	-0.0534535	0.0123029	0.00783856	-0.0534535	0.0154725	0.00518033	-0.0534535	0.00295329	0.00613779	-0.0534535	0.00628715	0.0139811	-0.0534535	0.0131863	0.00418231	-0.0534535	0.00856972	0.0025455	-0.0534535	0.013134	1.75356e-17	-0.0534535	0.0143086	0.00757348	-0.0534535	0.0104693	0.00651951	-0.0534535	3.09973e-20	0.00168604	-0.0534535	0.0101278	0.00436785	-0.0534535	0.0138179
-0.0503504	0.0401665	0.00450151	-0.0503504	0.011034	0.0143435	-0.0503504	0.0128628	0.00103118	-0.0503504	0.0171453	0.0114174	-0.0503504	0.00853724	1.41633e-14	-0.0503504	0.0123569	0.00799435	-0.0503504	0.0159105	0.00517688	-0.0503504	0.00308148	0.00638035	-0.0503504	0.00633708	0.0142416	-0.0503504	0.0135172	0.00414944	-0.0503504	0.00882975	0.0026412	-0.0503504	0.0133646	2.31527e-17	-0.0503504	0.0140639	0.00768958	-0.0503504	0.010739	0.00660168	-0.0503504	4.33215e-20	0.00179616	-0.0503504	0.0104593	0.00435615	-0.0503504	0.0140047
-0.0472472	0.0412571	0.00459513	-0.0472472	0.0113448	0.014502	-0.0472472	0.0127491	0.00109285	-0.0472472	0.0173197	0.0115842	-0.0472472	0.00870733	1.80681e-14	-0.0472472	0.0124071	0.00814605	-0.0472472	0.0163383	0.0051676	-0.0472472	0.0032108	0.00662634	-0.0472472	0.00637855	0.0144959	-0.0472472	0.0138373	0.00411348	-0.0472472	0.00908616	0.00273757	-0.0472472	0.0135826	3.05336e-17	-0.0472472	0.0138135	0.00779835	-0.0472472	0.0110018	0.0066808	-0.0472472	6.04623e-20	0.00191118	-0.0472472	0.0107952	0.00434009	-0.0472472	0.0141777
-0.0441441	0.042371	0.00469156	-0.0441441	0.0116507	0.0146533	-0.0441441	0.0126268	0.00115701	-0.0441441	0.0174747	0.0117437	-0.0441441	0.00887279	2.3024e-14	-0.0441441	0.0124536	0.00829332	-0.0441441	0.0167543	0.00515253	-0.0441441	0.00334095	0.00687545	-0.0441441	0.00641138	0.0147436	-0.0441441	0.0141455	0.00407467	-0.0441441	0.00933817	0.00283444	-0.0441441	0.0137872	4.02207e-17	-0.0441441	0.0135583	0.00789944	-0.0441441	0.0112567	0.00675679	-0.0441441	8.42687e-20	0.00203114	-0.0441441	0.0111353	0.00431971	-0.0441441	0.0143365
-0.041041	0.0435087	0.00479098	-0.041041	0.0119507	0.0147972	-0.041041	0.0124962	0.00122367	-0.041041	0.0176096	0.0118954	-0.041041	0.00903333	2.9307e-14	-0.041041	0.0124966	0.00843581	-0.041041	0.0171571	0.00513172	-0.041041	0.00347159	0.00712734	-0.041041	0.00643543	0.0149842	-0.041041	0.0144407	0.00403324	-0.041041	0.00958503	0.0029316	-0.041041	0.0139778	5.29198e-17	-0.041041	0.013299	0.0079925	-0.041041	0.011503	0.0068296	-0.041041	1.17287e-19	0.00215604	-0.041041	0.0114793	0.00429509	-0.041041	0.0144807
-0.0379379	0.0446705	0.00489359	-0.0379379	0.0122441	0.0149336	-0.0379379	0.0123576	0.00129283	-0.0379379	0.017724	0.0120389	-0.0379379	0.0091887	3.72636e-14	-0.0379379	0.0125361	0.00857319	-0.0379379	0.0175453	0.00510524	-0.0379379	0.00360237	0.00738166	-0.0379379	0.00645061	0.0152175	-0.0379379	0.0147218	0.00398944	-0.0379379	0.00982596	0.00302886	-0.0379379	0.0141536	6.95476e-17	-0.0379379	0.0130366	0.00807722	-0.0379379	0.0117399	0.00689917	-0.0379379	1.63018e-19	0.00228588	-0.0379379	0.011827	0.00426628	-0.0379379	0.01461
-0.0348348	0.0458566	0.00499959	-0.0348348	0.0125299	0.0150623	-0.0348348	0.0122113	0.0013645	-0.0348348	0.0178175	0.0121741	-0.0348348	0.00933865	4.73283e-14	-0.0348348	0.0125721	0.00870514	-0.0348348	0.0179174	0.00507318	-0.0348348	0.00373293	0.00763803	-0.0348348	0.00645685	0.015443	-0.0348348	0.0149877	0.00394351	-0.0348348	0.0100602	0.00312601	-0.0348348	0.0143141	9.12941e-17	-0.0348348	0.0127718	0.00815333	-0.0348348	0.0119667	0.00696546	-0.0348348	2.26267e-19	0.00242064	-0.0348348	0.012178	0.00423339	-0.0348348	0.0147241
-0.0317317	0.0470675	0.00510919	-0.0317317	0.0128074	0.015183	-0.0317317	0.0120578	0.00143865	-0.0317317	0.0178896	0.0123005	-0.0317317	0.00948296	6.00453e-14	-0.0317317	0.0126049	0.00883132	-0.0317317	0.018272	0.00503564	-0.0317317	0.0038629	0.00789607	-0.0317317	0.00645413	0.0156605	-0.0317317	0.0152375	0.00389573	-0.0317317	0.010287	0.00322284	-0.0317317	0.0144586	1.19701e-16	-0.0317317	0.0125055	0.00822055	-0.0317317	0.0121826	0.00702841	-0.0317317	3.13624e-19	0.00256028	-0.0317317	0.0125322	0.0041965	-0.0317317	0.0148228
-0.0286286	0.0483032	0.00522263	-0.0286286	0.0130756	0.0152956	-0.0286286	0.0118972	0.00151528	-0.0286286	0.0179402	0.0124178	-0.0286286	0.00962144	7.60957e-14	-0.0286286	0.0126345	0.00895145	-0.0286286	0.0186079	0.00499275	-0.0286286	0.0039919	0.00815536	-0.0286286	0.00644245	0.0158695	-0.0286286	0.0154701	0.00384636	-0.0286286	0.0105056	0.00331913	-0.0286286	0.0145867	1.56766e-16	-0.0286286	0.0122386	0.00827866	-0.0286286	0.0123869	0.00708799	-0.0286286	4.3411e-19	0.00270474	-0.0286286	0.012889	0.00415572	-0.0286286	0.0149061
-0.0255255	0.0495643	0.00534012	-0.0255255	0.0133337	0.0154	-0.0255255	0.0117301	0.00159435	-0.0255255	0.017969	0.0125257	-0.0255255	0.0097539	9.63304e-14	-0.0255255	0.0126608	0.00906521	-0.0255255	0.0189237	0.00494465	-0.0255255	0.00411953	0.00841548	-0.0255255	0.00642187	0.0160699	-0.0255255	0.0156847	0.00379569	-0.0255255	0.0107152	0.00341465	-0.0255255	0.0146978	2.05069e-16	-0.0255255	0.0119717	0.00832746	-0.0255255	0.0125789	0.00714417	-0.0255255	6.00055e-19	0.00285392	-0.0255255	0.0132482	0.00411118	-0.0255255	0.0149739
-0.0224224	0.0508508	0.00546192	-0.0224224	0.0135809	0.0154959	-0.0224224	0.0115568	0.00167583	-0.0224224	0.0179759	0.0126241	-0.0224224	0.00988018	1.21812e-13	-0.0224224	0.0126841	0.00917234	-0.0224224	0.0192181	0.0048915	-0.0224224	0.00424539	0.00867598	-0.0224224	0.00639248	0.0162613	-0.0224224	0.0158804	0.003744	-0.0224224	0.0109153	0.00350918	-0.0224224	0.0147917	2.67945e-16	-0.0224224	0.0117057	0.00836679	-0.0224224	0.012758	0.00719691	-0.0224224	8.28294e-19	0.00300773	-0.0224224	0.0136093	0.00406301	-0.0224224	0.0150261
-0.0193193	0.052163	0.00558827	-0.0193193	0.0138165	0.0155833	-0.0193193	0.0113776	0.00175967	-0.0193193	0.0179609	0.0127125	-0.0193193	0.0100001	1.53864e-13	-0.0193193	0.0127042	0.00927255	-0.0193193	0.0194902	0.00483348	-0.0193193	0.00436907	0.0089364	-0.0193193	0.00635438	0.0164435	-0.0193193	0.0160564	0.00369159	-0.0193193	0.0111049	0.00360248	-0.0193193	0.0148679	3.49693e-16	-0.0193193	0.0114413	0.00839649	-0.0193193	0.0129236	0.0072462	-0.0193193	1.14177e-18	0.00316603	-0.0193193	0.0139719	0.00401134	-0.0193193	0.0150628
-0.0162162	0.0535012	0.00571943	-0.0162162	0.0140396	0.015662	-0.0162162	0.0111929	0.00184582	-0.0162162	0.0179241	0.0127909	-0.0162162	0.0101137	1.94137e-13	-0.0162162	0.0127213	0.0093656	-0.0162162	0.0197386	0.00477076	-0.0162162	0.00449017	0.00919629	-0.0162162	0.00630775	0.0166163	-0.0162162	0.016212	0.00363873	-0.0162162	0.0112836	0.00369431	-0.0162162	0.0149261	4.55852e-16	-0.0162162	0.0111793	0.00841648	-0.0162162	0.0130752	0.00729201	-0.0162162	1.57173e-18	0.00332868	-0.0162162	0.0143356	0.00395632	-0.0162162	0.0150842
-0.0131131	0.0548657	0.00585568	-0.0131131	0.0142495	0.0157319	-0.0131131	0.0110031	0.00193421	-0.0131131	0.0178655	0.012859	-0.0131131	0.0102206	2.44683e-13	-0.0131131	0.0127352	0.00945125	-0.0131131	0.0199626	0.00470356	-0.0131131	0.00460827	0.00945515	-0.0131131	0.00625277	0.0167795	-0.0131131	0.0163467	0.00358573	-0.0131131	0.0114507	0.00378445	-0.0131131	0.0149662	5.93549e-16	-0.0131131	0.0109202	0.00842668	-0.0131131	0.0132121	0.00733432	-0.0131131	2.16061e-18	0.00349549	-0.0131131	0.0146998	0.00389811	-0.0131131	0.0150904
-0.01001	0.0562565	0.0059973	-0.01001	0.0144456	0.0157929	-0.01001	0.0108085	0.00202478	-0.01001	0.0177853	0.0129166	-0.01001	0.010321	3.0805e-13	-0.01001	0.0127461	0.00952929	-0.01001	0.020161	0.00463208	-0.01001	0.00472297	0.00971248	-0.01001	0.00618966	0.0169328	-0.01001	0.0164599	0.00353287	-0.01001	0.0116056	0.00387265	-0.01001	0.014988	7.71945e-16	-0.01001	0.0106648	0.00842706	-0.01001	0.0133341	0.00737312	-0.01001	2.96604e-18	0.00366627	-0.01001	0.0150641	0.00383687	-0.01001	0.0150817
-0.00690691	0.057674	0.00614457	-0.00690691	0.0146271	0.0158449	-0.00690691	0.0106095	0.00211744	-0.00690691	0.0176839	0.0129636	-0.00690691	0.0104147	3.87402e-13	-0.00690691	0.0127538	0.0095995	-0.00690691	0.0203333	0.00455655	-0.00690691	0.00483386	0.00996779	-0.00690691	0.00611869	0.0170761	-0.00690691	0.016551	0.00348044	-0.00690691	0.0117476	0.00395869	-0.00690691	0.0149915	1.00279e-15	-0.00690691	0.0104136	0.00841762	-0.00690691	0.0134405	0.0074084	-0.00690691	4.06611e-18	0.0038408	-0.00690691	0.0154279	0.00377278	-0.00690691	0.0150583
-0.0038038	0.0591182	0.00629779	-0.0038038	0.0147935	0.0158878	-0.0038038	0.0104064	0.0022121	-0.0038038	0.0175616	0.0129999	-0.0038038	0.0105017	4.8666e-13	-0.0038038	0.0127583	0.00966171	-0.0038038	0.0204785	0.00447721	-0.0038038	0.00494055	0.0102206	-0.0038038	0.00604014	0.0172092	-0.0038038	0.0166197	0.00342873	-0.0038038	0.0118764	0.00404232	-0.0038038	0.0149765	1.30117e-15	-0.0038038	0.0101673	0.00839838	-0.0038038	0.0135312	0.00744015	-0.0038038	5.56653e-18	0.00401881	-0.0038038	0.0157906	0.00370601	-0.0038038	0.0150206
-0.000700701	0.0605894	0.00645727	-0.000700701	0.0149441	0.0159216	-0.000700701	0.0101997	0.00230867	-0.000700701	0.0174187	0.0130253	-0.000700701	0.0105821	6.10679e-13	-0.000700701	0.0127596	0.00971576	-0.000700701	0.0205962	0.00439429	-0.000700701	0.00504265	0.0104703	-0.000700701	0.00595432	0.0173321	-0.000700701	0.0166658	0.00337802	-0.000700701	0.0119914	0.00412333	-0.000700701	0.0149432	1.68636e-15	-0.000700701	0.00992631	0.00836941	-0.000700701	0.0136058	0.00746836	-0.000700701	7.61013e-18	0.00420005	-0.000700701	0.0161516	0.00363673	-0.000700701	0.0149691
0.0024024	0.0620877	0.00662332	0.0024024	0.0150785	0.0159461	0.0024024	0.00998972	0.00240703	0.0024024	0.017256	0.0130398	0.0024024	0.0106557	7.65462e-13	0.0024024	0.0127576	0.00976151	0.0024024	0.0206859	0.00430806	0.0024024	0.00513977	0.0107164	0.0024024	0.00586157	0.0174446	0.0024024	0.0166891	0.00332858	0.0024024	0.0120922	0.00420147	0.0024024	0.0148916	2.18305e-15	0.0024024	0.00969116	0.00833082	0.0024024	0.0136641	0.00749303	0.0024024	1.03897e-17	0.0043842	0.0024024	0.0165102	0.00356515	0.0024024	0.0149041
0.00550551	0.0636132	0.00679628	0.00550551	0.0151962	0.0159614	0.00550551	0.00977674	0.00250706	0.00550551	0.0170738	0.0130433	0.00550551	0.0107226	9.58423e-13	0.00550551	0.0127521	0.00979883	0.00550551	0.0207471	0.00421876	0.00550551	0.00523155	0.0109584	0.00550551	0.00576227	0.0175467	0.00550551	0.0166894	0.00328068	0.00550551	0.0121784	0.00427652	0.00550551	0.014822	2.82276e-15	0.00550551	0.00946229	0.00828275	0.00550551	0.0137058	0.00751414	0.00550551	1.41649e-17	0.00457095	0.00550551	0.0168658	0.00349144	0.00550551	0.0148261
0.00860861	0.065166	0.00697648	0.00860861	0.0152968	0.0159673	0.00860861	0.00956115	0.00260864	0.00860861	0.0168728	0.0130359	0.00860861	0.0107829	1.19871e-12	0.00860861	0.0127432	0.00982763	0.00860861	0.0207796	0.00412666	0.00860861	0.00531765	0.0111958	0.00860861	0.00565678	0.0176383	0.00860861	0.0166668	0.00323459	0.00860861	0.0122497	0.00434828	0.00860861	0.0147347	3.64569e-15	0.00860861	0.00924007	0.00822534	0.00860861	0.013731	0.00753171	0.00860861	1.92854e-17	0.00475995	0.00860861	0.0172176	0.00341579	0.00860861	0.0147357
0.0117117	0.0667462	0.00716425	0.0117117	0.0153799	0.0159639	0.0117117	0.00934331	0.00271163	0.0117117	0.0166538	0.0130175	0.0117117	0.0108367	1.4976e-12	0.0117117	0.0127306	0.00984783	0.0117117	0.0207833	0.00403202	0.0117117	0.00539772	0.011428	0.0117117	0.00554551	0.0177193	0.0117117	0.0166213	0.00319054	0.0117117	0.0123059	0.00441653	0.0117117	0.0146298	4.70308e-15	0.0117117	0.00902485	0.00815881	0.0117117	0.0137394	0.00754572	0.0117117	2.62207e-17	0.00495084	0.0117117	0.017565	0.00333841	0.0117117	0.0146334
0.0148148	0.0683539	0.00735996	0.0148148	0.0154452	0.0159512	0.0148148	0.00912355	0.0028159	0.0148148	0.0164175	0.0129881	0.0148148	0.010884	1.86897e-12	0.0148148	0.0127142	0.00985938	0.0148148	0.0207582	0.00393512	0.0148148	0.00547146	0.0116544	0.0148148	0.00542889	0.0177898	0.0148148	0.0165531	0.00314878	0.0148148	0.0123467	0.00448107	0.0148148	0.0145079	6.06011e-15	0.0148148	0.00881692	0.00808338	0.0148148	0.0137311	0.00755617	0.0148148	3.56012e-17	0.00514322	0.0148148	0.0179072	0.00325948	0.0148148	0.0145198
0.0179179	0.069989	0.00756397	0.0179179	0.0154925	0.0159292	0.0179179	0.0089022	0.00292128	0.0179179	0.0161646	0.0129478	0.0179179	0.010925	2.32986e-12	0.0179179	0.012694	0.00986224	0.0179179	0.0207043	0.00383623	0.0179179	0.00553857	0.0118747	0.0179179	0.00530735	0.0178497	0.0179179	0.0164626	0.00310952	0.0179179	0.012372	0.00454171	0.0179179	0.0143693	7.79964e-15	0.0179179	0.00861654	0.00799931	0.0179179	0.0137062	0.00756307	0.0179179	4.8271e-17	0.00533668	0.0179179	0.0182434	0.00317919	0.0179179	0.0143954
0.021021	0.0716516	0.00777663	0.021021	0.0155216	0.0158978	0.021021	0.00867962	0.00302763	0.021021	0.0158961	0.0128968	0.021021	0.0109596	2.90124e-12	0.021021	0.0126698	0.00985642	0.021021	0.0206218	0.0037356	0.021021	0.00559879	0.0120882	0.021021	0.00518132	0.0178991	0.021021	0.0163501	0.00307299	0.021021	0.0123816	0.00459826	0.021021	0.0142146	1.00269e-14	0.021021	0.0084239	0.00790688	0.021021	0.0136648	0.0075664	0.021021	6.53598e-17	0.00553079	0.021021	0.0185728	0.00309775	0.021021	0.014261
0.0241241	0.0733417	0.00799834	0.0241241	0.0155324	0.0158572	0.0241241	0.00845611	0.00313477	0.0241241	0.0156129	0.012835	0.0241241	0.0109882	3.60878e-12	0.0241241	0.0126413	0.00984193	0.0241241	0.0205112	0.00363353	0.0241241	0.00565187	0.0122944	0.0241241	0.00505127	0.017938	0.0241241	0.016216	0.00303937	0.0241241	0.0123756	0.00465055	0.0241241	0.0140442	1.28751e-14	0.0241241	0.00823913	0.0078064	0.0241241	0.0136071	0.00756619	0.0241241	8.83768e-17	0.0057251	0.0241241	0.0188945	0.00301535	0.0241241	0.0141172
0.0272272	0.0750592	0.00822947	0.0272272	0.0155249	0.0158073	0.0272272	0.008232	0.00324254	0.0272272	0.0153159	0.0127627	0.0272272	0.0110108	4.48395e-12	0.0272272	0.0126085	0.00981879	0.0272272	0.0203729	0.00353026	0.0272272	0.00569761	0.0124928	0.0272272	0.00491765	0.0179664	0.0272272	0.0160609	0.00300886	0.0272272	0.012354	0.00469842	0.0272272	0.0138589	1.65133e-14	0.0272272	0.00806236	0.00769821	0.0272272	0.0135333	0.00756241	0.0272272	1.19335e-16	0.00591914	0.0272272	0.0192079	0.00293217	0.0272272	0.0139645
0.0303303	0.0768041	0.00847041	0.0303303	0.015499	0.0157482	0.0303303	0.0080076	0.00335076	0.0303303	0.015006	0.01268	0.0303303	0.0110275	5.56528e-12	0.0303303	0.0125712	0.00978709	0.0303303	0.0202074	0.00342606	0.0303303	0.00573581	0.012683	0.0303303	0.00478092	0.0179845	0.0303303	0.0158854	0.0029816	0.0303303	0.0123168	0.00474172	0.0303303	0.0136592	2.1155e-14	0.0303303	0.00789361	0.00758266	0.0303303	0.0134436	0.00755507	0.0303303	1.60917e-16	0.00611244	0.0303303	0.0195119	0.00284839	0.0303303	0.0138038
0.0334334	0.0785763	0.00872157	0.0334334	0.0154549	0.0156799	0.0334334	0.00778322	0.00345925	0.0334334	0.0146844	0.0125871	0.0334334	0.0110386	6.8998e-12	0.0334334	0.0125292	0.00974689	0.0334334	0.0200154	0.0033212	0.0334334	0.00576632	0.0128644	0.0334334	0.00464154	0.0179922	0.0334334	0.0156902	0.00295775	0.0334334	0.0122642	0.00478032	0.0334334	0.0134458	2.707e-14	0.0334334	0.00773292	0.00746013	0.0334334	0.0133385	0.00754418	0.0334334	2.16689e-16	0.0063045	0.0334334	0.0198058	0.00276422	0.0334334	0.0136355
0.0365365	0.0803756	0.00898335	0.0365365	0.0153928	0.0156026	0.0365365	0.00755917	0.00356783	0.0365365	0.0143519	0.0124842	0.0365365	0.0110442	8.54498e-12	0.0365365	0.0124824	0.00969831	0.0365365	0.0197977	0.00321592	0.0365365	0.00578902	0.0130366	0.0365365	0.00449997	0.0179897	0.0365365	0.0154761	0.00293745	0.0365365	0.0121963	0.0048141	0.0365365	0.0132194	3.45986e-14	0.0365365	0.00758022	0.00733101	0.0365365	0.0132184	0.00752973	0.0365365	2.91391e-16	0.0064948	0.0365365	0.0200887	0.00267982	0.0365365	0.0134605
0.0396396	0.0822019	0.00925616	0.0396396	0.0153128	0.0155164	0.0396396	0.00733573	0.00367631	0.0396396	0.0140097	0.0123716	0.0396396	0.0110445	1.05709e-11	0.0396396	0.0124306	0.00964147	0.0396396	0.0195552	0.00311048	0.0396396	0.00580381	0.0131991	0.0396396	0.00435666	0.0179772	0.0396396	0.015244	0.00292079	0.0396396	0.0121135	0.00484295	0.0396396	0.0129809	4.41698e-14	0.0396396	0.00743545	0.00719572	0.0396396	0.0130836	0.00751173	0.0396396	3.91308e-16	0.00668285	0.0396396	0.0203598	0.00259537	0.0396396	0.0132793
0.0427427	0.0840551	0.00954043	0.0427427	0.0152152	0.0154212	0.0427427	0.00711318	0.0037845	0.0427427	0.0136588	0.0122495	0.0427427	0.0110398	1.30627e-11	0.0427427	0.0123736	0.00957651	0.0427427	0.0192888	0.0030051	0.0427427	0.00581063	0.0133516	0.0427427	0.00421206	0.0179546	0.0427427	0.0149947	0.00290788	0.0427427	0.0120161	0.00486678	0.0427427	0.012731	5.63234e-14	0.0427427	0.00729848	0.00705468	0.0427427	0.0129347	0.00749018	0.0427427	5.24765e-16	0.00686812	0.0427427	0.0206181	0.00251104	0.0427427	0.0130926
0.0458458	0.0859348	0.00983657	0.0458458	0.0151003	0.0153174	0.0458458	0.00689181	0.00389221	0.0458458	0.0133002	0.0121182	0.0458458	0.0110301	1.61244e-11	0.0458458	0.0123114	0.00950362	0.0458458	0.0189996	0.00290002	0.0458458	0.00580945	0.0134935	0.0458458	0.00406661	0.0179222	0.0458458	0.0147292	0.00289878	0.0458458	0.0119044	0.00488551	0.0458458	0.0124706	7.17378e-14	0.0458458	0.00716914	0.00690833	0.0458458	0.0127722	0.00746508	0.0458458	7.0277e-16	0.00705007	0.0458458	0.020863	0.00242699	0.0458458	0.012901
0.0489489	0.0878409	0.010145	0.0489489	0.0149686	0.0152049	0.0489489	0.00667189	0.00399925	0.0489489	0.0129351	0.011978	0.0489489	0.0110156	1.98818e-11	0.0489489	0.0122437	0.00942297	0.0489489	0.0186887	0.00279547	0.0489489	0.00580027	0.0136246	0.0489489	0.00392073	0.0178802	0.0489489	0.0144485	0.00289355	0.0489489	0.0117788	0.00489909	0.0489489	0.0122005	9.12648e-14	0.0489489	0.00704724	0.00675712	0.0489489	0.0125967	0.00743643	0.0489489	9.39866e-16	0.00722818	0.0489489	0.0210934	0.00234339	0.0489489	0.0127052
0.0520521	0.0897731	0.0104662	0.0520521	0.0148206	0.015084	0.0520521	0.00645367	0.00410542	0.0520521	0.0125645	0.0118292	0.0520521	0.0109967	2.44881e-11	0.0520521	0.0121704	0.00933478	0.0520521	0.0183573	0.00269166	0.0520521	0.00578315	0.0137444	0.0520521	0.00377484	0.0178285	0.0520521	0.0141537	0.00289222	0.0520521	0.0116397	0.00490747	0.0520521	0.0119215	1.15973e-13	0.0520521	0.00693254	0.0066015	0.0520521	0.0124088	0.00740425	0.0520521	1.25522e-15	0.00740193	0.0520521	0.0213087	0.00226037	0.0520521	0.0125057
0.0551552	0.0917312	0.0108006	0.0551552	0.0146566	0.0149548	0.0551552	0.0062374	0.00421054	0.0551552	0.0121894	0.0116722	0.0551552	0.0109735	3.01287e-11	0.0551552	0.0120913	0.00923927	0.0551552	0.0180068	0.00258878	0.0551552	0.00575813	0.0138526	0.0551552	0.00362934	0.0177675	0.0551552	0.0138458	0.00289481	0.0551552	0.0114878	0.00491062	0.0551552	0.0116346	1.47198e-13	0.0551552	0.00682479	0.00644192	0.0551552	0.0122092	0.00736853	0.0551552	1.6741e-15	0.00757078	0.0551552	0.021508	0.0021781	0.0551552	0.012303
0.0582583	0.0937146	0.0111486	0.0582583	0.0144774	0.0148175	0.0582583	0.00602332	0.00431442	0.0582583	0.0118109	0.0115072	0.0582583	0.0109462	3.70279e-11	0.0582583	0.0120065	0.00913668	0.0582583	0.0176384	0.00248703	0.0582583	0.00572534	0.013949	0.0582583	0.0034846	0.0176972	0.0582583	0.013526	0.0029013	0.0582583	0.0113235	0.00490854	0.0582583	0.0113405	1.86615e-13	0.0582583	0.00672367	0.00627886	0.0582583	0.0119984	0.0073293	0.0582583	2.22969e-15	0.00773422	0.0582583	0.0216907	0.00209669	0.0582583	0.0120978
0.0613614	0.0957232	0.0115107	0.0613614	0.0142835	0.0146723	0.0613614	0.00581168	0.00441688	0.0613614	0.0114299	0.0113348	0.0613614	0.0109151	4.54574e-11	0.0613614	0.0119158	0.00902726	0.0613614	0.0172535	0.00238659	0.0613614	0.0056849	0.0140333	0.0613614	0.00334099	0.0176179	0.0613614	0.0131955	0.00291168	0.0613614	0.0111475	0.00490123	0.0613614	0.0110403	2.36312e-13	0.0613614	0.00662888	0.00611277	0.0613614	0.0117774	0.00728655	0.0613614	2.96558e-15	0.00789173	0.0613614	0.0218558	0.00201629	0.0613614	0.0118905
0.0644645	0.0977565	0.0118873	0.0644645	0.0140755	0.0145192	0.0644645	0.00560268	0.00451773	0.0644645	0.0110476	0.0111553	0.0644645	0.0108802	5.5745e-11	0.0644645	0.011819	0.00891131	0.0644645	0.0168536	0.00228763	0.0644645	0.00563697	0.0141051	0.0644645	0.00319885	0.0175297	0.0644645	0.0128553	0.0029259	0.0644645	0.0109603	0.00488871	0.0644645	0.0107349	2.98897e-13	0.0644645	0.00654007	0.00594412	0.0644645	0.0115466	0.00724031	0.0644645	3.93895e-15	0.00804282	0.0644645	0.0220029	0.00193701	0.0644645	0.0116816
0.0675676	0.099814	0.0122789	0.0675676	0.0138543	0.0143587	0.0675676	0.00539654	0.00461681	0.0675676	0.0106648	0.0109691	0.0675676	0.010842	6.82861e-11	0.0675676	0.0117162	0.00878909	0.0675676	0.01644	0.00219031	0.0675676	0.00558176	0.0141644	0.0675676	0.00305851	0.0174329	0.0675676	0.0125066	0.00294388	0.0675676	0.0107626	0.00487102	0.0675676	0.010425	3.77619e-13	0.0675676	0.00645687	0.00577337	0.0675676	0.011307	0.0071906	0.0675676	5.22463e-15	0.00818699	0.0675676	0.0221311	0.00185897	0.0675676	0.0114716
0.0706707	0.101895	0.012686	0.0706707	0.0136204	0.0141909	0.0706707	0.00519347	0.00471393	0.0706707	0.0102826	0.0107765	0.0706707	0.0108004	8.35574e-11	0.0706707	0.0116073	0.00866091	0.0706707	0.0160142	0.00209477	0.0706707	0.00551948	0.0142109	0.0706707	0.00292027	0.0173275	0.0706707	0.0121507	0.00296556	0.0706707	0.0105551	0.00484823	0.0706707	0.0101115	4.76521e-13	0.0706707	0.00637892	0.00560096	0.0706707	0.0110592	0.00713743	0.0706707	6.92044e-15	0.00832378	0.0706707	0.02224	0.00178226	0.0706707	0.0112609
0.0737738	0.104	0.0131089	0.0737738	0.0133748	0.0140159	0.0737738	0.00499365	0.00480896	0.0737738	0.0099017	0.0105781	0.0737738	0.0107558	1.02132e-10	0.0737738	0.0114922	0.00852708	0.0737738	0.0155778	0.00200114	0.0737738	0.00545039	0.0142444	0.0737738	0.0027844	0.0172139	0.0737738	0.0117887	0.00299081	0.0737738	0.0103386	0.00482039	0.0737738	0.00979541	6.00629e-13	0.0737738	0.00630581	0.00542735	0.0737738	0.010804	0.00708083	0.0737738	9.15411e-15	0.00845272	0.0737738	0.0223289	0.00170699	0.0737738	0.0110499
0.0768769	0.106127	0.0135482	0.0768769	0.0131182	0.0138342	0.0768769	0.00479726	0.00490172	0.0768769	0.00952311	0.0103742	0.0768769	0.0107083	1.24701e-10	0.0768769	0.011371	0.00838792	0.0768769	0.0151322	0.00190955	0.0768769	0.00537475	0.014265	0.0768769	0.00265117	0.0170921	0.0768769	0.0114218	0.00301954	0.0768769	0.0101136	0.00478761	0.0768769	0.00947749	7.56183e-13	0.0768769	0.00623715	0.00525296	0.0768769	0.0105423	0.00702083	0.0768769	1.20921e-14	0.0085734	0.0768769	0.0223974	0.00163325	0.0768769	0.0108389
0.07998	0.108277	0.0140044	0.07998	0.0128515	0.0136459	0.07998	0.00460446	0.00499207	0.07998	0.00914762	0.0101654	0.07998	0.0106581	1.5209e-10	0.07998	0.0112436	0.00824377	0.07998	0.0146789	0.0018201	0.07998	0.00529287	0.0142726	0.07998	0.00252082	0.0169625	0.07998	0.0110511	0.00305158	0.07998	0.00988104	0.00474999	0.07998	0.00915857	9.50919e-13	0.07998	0.00617253	0.00507823	0.07998	0.0102747	0.00695747	0.07998	1.59512e-14	0.00868539	0.07998	0.022445	0.00156112	0.07998	0.0106283
0.0830831	0.110448	0.0144778	0.0830831	0.0125754	0.0134513	0.0830831	0.00441543	0.00507989	0.0830831	0.00877601	0.00995194	0.0830831	0.0106054	1.85293e-10	0.0830831	0.0111102	0.00809496	0.0830831	0.0142193	0.00173289	0.0830831	0.00520506	0.014267	0.0830831	0.00239355	0.0168251	0.0830831	0.0106777	0.0030868	0.0830831	0.0096416	0.00470763	0.0830831	0.00883947	1.19442e-12	0.0830831	0.00611154	0.00490356	0.0830831	0.010002	0.00689078	0.0830831	2.10131e-14	0.00878833	0.0830831	0.0224713	0.00149066	0.0830831	0.0104184
0.0861862	0.11264	0.014969	0.0861862	0.012291	0.0132507	0.0861862	0.0042303	0.00516504	0.0861862	0.00840903	0.00973439	0.0861862	0.0105504	2.25498e-10	0.0861862	0.0109707	0.00794183	0.0861862	0.013755	0.00164801	0.0861862	0.00511167	0.0142484	0.0861862	0.00226954	0.0166803	0.0861862	0.0103027	0.00312502	0.0861862	0.00939605	0.00466068	0.0861862	0.00852095	1.49853e-12	0.0861862	0.00605377	0.00472935	0.0861862	0.00972511	0.00682081	0.0861862	2.76433e-14	0.00888184	0.0861862	0.0224761	0.00142194	0.0861862	0.0102094
0.0892893	0.114853	0.0154785	0.0892893	0.0119991	0.0130443	0.0892893	0.0040492	0.00524742	0.0892893	0.00804738	0.00951317	0.0892893	0.0104932	2.74129e-10	0.0892893	0.0108252	0.00778473	0.0892893	0.0132872	0.00156552	0.0892893	0.00501304	0.0142167	0.0892893	0.00214898	0.0165282	0.0892893	0.00992724	0.00316606	0.0892893	0.00914517	0.00460928	0.0892893	0.00820377	1.87789e-12	0.0892893	0.00599882	0.00455599	0.0892893	0.0094447	0.00674761	0.0892893	3.63157e-14	0.00896562	0.0892893	0.022459	0.00135502	0.0892893	0.0100016
0.0923924	0.117085	0.0160066	0.0923924	0.0117006	0.0128325	0.0923924	0.00387226	0.00532692	0.0923924	0.00769169	0.00928874	0.0923924	0.010434	3.32884e-10	0.0923924	0.0106739	0.00762402	0.0923924	0.0128176	0.0014855	0.0923924	0.00490955	0.0141722	0.0923924	0.002032	0.016369	0.0923924	0.00955231	0.00320972	0.0923924	0.00888972	0.00455359	0.0923924	0.00788864	2.35055e-12	0.0923924	0.00594629	0.00438384	0.0923924	0.00916154	0.00667123	0.0923924	4.76435e-14	0.00903937	0.0923924	0.02242	0.00128994	0.0923924	0.00979521
0.0954955	0.119336	0.0165538	0.0954955	0.0113963	0.0126156	0.0954955	0.00369958	0.00540345	0.0954955	0.00734256	0.00906155	0.0954955	0.010373	4.03793e-10	0.0954955	0.0105169	0.00746005	0.0954955	0.0123473	0.00140799	0.0954955	0.00480158	0.0141148	0.0954955	0.00191871	0.016203	0.0954955	0.00917891	0.00325579	0.0954955	0.00863046	0.00449377	0.0954955	0.00757624	2.93878e-12	0.0954955	0.00589578	0.00421326	0.0954955	0.00887638	0.00659173	0.0954955	6.24191e-14	0.00910282	0.0954955	0.0223589	0.00122675	0.0954955	0.00959035
0.0985986	0.121605	0.0171207	0.0985986	0.0110874	0.0123939	0.0985986	0.00353127	0.00547693	0.0985986	0.00700054	0.00883204	0.0985986	0.0103102	4.89274e-10	0.0985986	0.0103543	0.00729317	0.0985986	0.0118777	0.00133303	0.0985986	0.00468952	0.0140449	0.0985986	0.00180923	0.0160304	0.0985986	0.00880797	0.00330405	0.0985986	0.00836815	0.00443001	0.0985986	0.00726723	3.66995e-12	0.0985986	0.00584694	0.00404456	0.0985986	0.00858993	0.00650919	0.0985986	8.16652e-14	0.00915576	0.0985986	0.0222756	0.00116547	0.0985986	0.00938722
0.101702	0.123892	0.0177077	0.101702	0.0107745	0.0121676	0.101702	0.0033674	0.00554731	0.101702	0.00666613	0.00860066	0.101702	0.0102457	5.92206e-10	0.101702	0.0101863	0.00712375	0.101702	0.01141	0.00126064	0.101702	0.00457377	0.0139625	0.101702	0.00170363	0.0158513	0.101702	0.00844041	0.00335427	0.101702	0.00810355	0.0043625	0.101702	0.0069622	4.57773e-12	0.101702	0.00579938	0.00387807	0.101702	0.00830292	0.00642368	0.101702	1.06699e-13	0.009198	0.101702	0.0221703	0.00110613	0.101702	0.00918595
0.104805	0.126195	0.0183152	0.104805	0.0104587	0.0119373	0.104805	0.00320805	0.00561453	0.104805	0.00633977	0.00836785	0.104805	0.0101798	7.16014e-10	0.104805	0.0100131	0.00695213	0.104805	0.0109455	0.00119086	0.104805	0.00445475	0.013868	0.104805	0.00160197	0.0156661	0.104805	0.00807707	0.0034062	0.104805	0.00783737	0.00429144	0.104805	0.00666173	5.70342e-12	0.104805	0.00575278	0.00371406	0.104805	0.00801601	0.00633527	0.104805	1.39216e-13	0.00922939	0.104805	0.022043	0.00104876	0.104805	0.00898665
0.107908	0.128513	0.0189437	0.107908	0.0101409	0.0117031	0.107908	0.00305329	0.00567855	0.107908	0.00602186	0.00813404	0.107908	0.0101125	8.64764e-10	0.107908	0.00983496	0.00677867	0.107908	0.0104853	0.00112369	0.107908	0.00433284	0.0137617	0.107908	0.00150428	0.0154749	0.107908	0.00771875	0.0034596	0.107908	0.00757033	0.00421704	0.107908	0.00636634	7.09768e-12	0.107908	0.00570681	0.00355282	0.107908	0.00772988	0.00624406	0.107908	1.81395e-13	0.00924982	0.107908	0.0218939	0.000993351	0.107908	0.00878944
0.111011	0.130846	0.0195936	0.111011	0.00982187	0.0114654	0.111011	0.00290315	0.00573936	0.111011	0.00571274	0.00789966	0.111011	0.0100439	1.04328e-09	0.111011	0.00965203	0.00660372	0.111011	0.0100304	0.00105912	0.111011	0.00420848	0.0136439	0.111011	0.00141059	0.015278	0.111011	0.00736618	0.00351422	0.111011	0.00730312	0.00413951	0.111011	0.00607653	8.82255e-12	0.111011	0.00566118	0.00339459	0.111011	0.00744515	0.00615015	0.111011	2.36029e-13	0.00925923	0.111011	0.0217233	0.000939921	0.111011	0.00859438
0.114114	0.133194	0.0202653	0.114114	0.00950256	0.0112246	0.114114	0.00275768	0.00579694	0.114114	0.00541271	0.00766511	0.114114	0.00997399	1.25729e-09	0.114114	0.00946459	0.00642761	0.114114	0.00958191	0.000997165	0.114114	0.00408206	0.0135149	0.114114	0.0013209	0.0150755	0.114114	0.00702005	0.0035698	0.114114	0.00703642	0.00405908	0.114114	0.00579273	1.09539e-11	0.114114	0.0056156	0.0032396	0.114114	0.00716244	0.00605362	0.114114	3.06698e-13	0.00925757	0.114114	0.0215316	0.000888465	0.114114	0.00840156
0.117217	0.135554	0.0209594	0.117217	0.00918381	0.0109809	0.117217	0.0026169	0.0058513	0.117217	0.00512203	0.00743082	0.117217	0.00990297	1.51355e-09	0.117217	0.00927293	0.00625069	0.117217	0.0091407	0.000937794	0.117217	0.00395398	0.0133751	0.117217	0.00123519	0.0148678	0.117217	0.00668099	0.00362607	0.117217	0.00677087	0.00397596	0.117217	0.00551534	1.35843e-11	0.117217	0.00556983	0.00308805	0.117217	0.00688231	0.0059546	0.117217	3.9798e-13	0.00924486	0.117217	0.0213192	0.000838977	0.117217	0.00821104
0.12032	0.137926	0.0216763	0.12032	0.00886643	0.0107349	0.12032	0.00248083	0.00590245	0.12032	0.00484089	0.00719717	0.12032	0.00983083	1.82006e-09	0.12032	0.00907734	0.00607328	0.12032	0.00870765	0.000880989	0.12032	0.00382466	0.0132251	0.12032	0.00115344	0.014655	0.12032	0.00634956	0.00368278	0.12032	0.00650709	0.0038904	0.12032	0.00524474	1.68269e-11	0.12032	0.00552366	0.00294014	0.12032	0.00660531	0.00585318	0.12032	5.15725e-13	0.00922115	0.12032	0.0210866	0.000791445	0.12032	0.00802287
0.123423	0.140308	0.0224163	0.123423	0.00855124	0.0104867	0.123423	0.00234946	0.00595043	0.123423	0.00456945	0.00696454	0.123423	0.00975763	2.18627e-09	0.123423	0.00887812	0.00589572	0.123423	0.00828356	0.00082672	0.123423	0.00369447	0.0130652	0.123423	0.00107561	0.0144374	0.123423	0.00602628	0.00373966	0.123423	0.00624565	0.00380262	0.123423	0.00498124	2.08193e-11	0.123423	0.00547688	0.00279602	0.123423	0.00633196	0.00574951	0.123423	6.67393e-13	0.00918653	0.123423	0.0208342	0.00074585	0.123423	0.00783709
0.126527	0.142701	0.0231799	0.126527	0.008239	0.0102368	0.126527	0.0022228	0.00599528	0.126527	0.00430782	0.0067333	0.126527	0.0096834	2.62332e-09	0.126527	0.00867559	0.0057183	0.126527	0.00786915	0.000774953	0.126527	0.00356381	0.012896	0.126527	0.00100164	0.0142152	0.126527	0.0057116	0.00379645	0.126527	0.00598712	0.00371285	0.126527	0.00472511	2.57291e-11	0.126527	0.00542935	0.00265583	0.126527	0.00606273	0.00564369	0.126527	8.62483e-13	0.00914113	0.126527	0.0205628	0.000702172	0.126527	0.00765376
0.12963	0.145103	0.0239676	0.12963	0.00793046	0.00998555	0.12963	0.00210082	0.00603705	0.12963	0.00405609	0.00650381	0.12963	0.00960816	3.14433e-09	0.12963	0.00847009	0.00554133	0.12963	0.00746505	0.000725645	0.12963	0.00343303	0.0127179	0.12963	0.000931462	0.0139886	0.12963	0.00540591	0.00385289	0.12963	0.00573201	0.00362135	0.12963	0.00447659	3.17598e-11	0.12963	0.00538092	0.00251971	0.12963	0.00579805	0.00553587	0.12963	1.11308e-12	0.00908511	0.12963	0.0202731	0.000660383	0.12963	0.00747291
0.132733	0.147512	0.0247797	0.132733	0.00762634	0.00973323	0.132733	0.0019835	0.00607582	0.132733	0.00381427	0.0062764	0.132733	0.00953191	3.76473e-09	0.132733	0.00826194	0.00536512	0.132733	0.00707183	0.000678751	0.132733	0.0033025	0.0125316	0.132733	0.000864998	0.013758	0.132733	0.00510954	0.00390873	0.132733	0.00548081	0.00352833	0.132733	0.00423589	3.91587e-11	0.132733	0.00533149	0.00238775	0.132733	0.00553836	0.00542618	0.132733	1.43452e-12	0.00901867	0.132733	0.0199657	0.000620453	0.132733	0.00729458
0.135836	0.149928	0.0256166	0.135836	0.00732732	0.00948021	0.135836	0.00187079	0.00611166	0.135836	0.00358236	0.0060514	0.135836	0.00945466	4.50267e-09	0.135836	0.00805152	0.00518993	0.135836	0.00668999	0.000634221	0.135836	0.00317256	0.0123377	0.135836	0.000802162	0.0135235	0.135836	0.00482279	0.00396371	0.135836	0.00523397	0.00343403	0.135836	0.00400316	4.82253e-11	0.135836	0.005281	0.00226004	0.135836	0.00528401	0.00531477	0.135836	1.84627e-12	0.00894207	0.135836	0.0196416	0.000582349	0.135836	0.00711884
0.138939	0.152349	0.0264787	0.138939	0.00703403	0.00922685	0.138939	0.00176265	0.00614466	0.138939	0.00336033	0.00582911	0.138939	0.00937639	5.37942e-09	0.138939	0.00783917	0.00501604	0.138939	0.00631996	0.000592	0.138939	0.00304355	0.0121366	0.138939	0.000742858	0.0132854	0.138939	0.00454587	0.00401761	0.138939	0.00499191	0.0033387	0.138939	0.00377852	5.93223e-11	0.138939	0.00522941	0.00213664	0.138939	0.00503535	0.00520177	0.138939	2.37295e-12	0.00885558	0.138939	0.0193015	0.000546031	0.138939	0.00694572
0.142042	0.154775	0.0273664	0.142042	0.00674709	0.00897349	0.142042	0.00165903	0.00617493	0.142042	0.0031481	0.00560982	0.142042	0.00929708	6.41995e-09	0.142042	0.00762526	0.00484371	0.142042	0.00596207	0.000552029	0.142042	0.00291576	0.0119291	0.142042	0.000686985	0.013044	0.142042	0.00427895	0.00407018	0.142042	0.004755	0.00324255	0.142042	0.00356206	7.28881e-11	0.142042	0.00517671	0.0020176	0.142042	0.00479267	0.00508735	0.142042	3.04572e-12	0.0087595	0.142042	0.0189464	0.000511461	0.142042	0.00677529
0.145145	0.157203	0.0282801	0.145145	0.00646707	0.00872045	0.145145	0.00155985	0.00620256	0.145145	0.00294556	0.0053938	0.145145	0.00921671	7.65345e-09	0.145145	0.00741016	0.00467318	0.145145	0.00561663	0.00051425	0.145145	0.00278949	0.0117158	0.145145	0.000634432	0.0127994	0.145145	0.00402218	0.00412121	0.145145	0.00452358	0.00314581	0.145145	0.00335384	8.94523e-11	0.145145	0.00512293	0.00190294	0.145145	0.00455626	0.00497167	0.145145	3.90389e-12	0.00865418	0.145145	0.0185772	0.000478596	0.145145	0.0066076
0.148248	0.159634	0.0292201	0.148248	0.0061945	0.00846807	0.148248	0.00146506	0.00622767	0.148248	0.00275259	0.00518132	0.148248	0.00913523	9.1141e-09	0.148248	0.00719424	0.00450469	0.148248	0.00528384	0.000478597	0.148248	0.00266501	0.0114973	0.148248	0.000585087	0.012552	0.148248	0.00377562	0.00417048	0.148248	0.00429797	0.00304871	0.148248	0.00315386	1.09653e-10	0.148248	0.0050681	0.00179269	0.148248	0.00432633	0.00485487	0.148248	4.99704e-12	0.00854	0.148248	0.0181949	0.000447389	0.148248	0.00644274
0.151351	0.162065	0.0301868	0.151351	0.00592989	0.00821667	0.151351	0.00137455	0.00625039	0.151351	0.00256902	0.0049726	0.151351	0.0090526	1.08418e-08	0.151351	0.00697787	0.00433845	0.151351	0.00496386	0.000445008	0.151351	0.00254259	0.0112744	0.151351	0.000538832	0.012302	0.151351	0.00353929	0.0042178	0.151351	0.00407842	0.00295145	0.151351	0.00296212	1.34261e-10	0.151351	0.00501232	0.00168683	0.151351	0.00410311	0.00473713	0.151351	6.38756e-12	0.00841735	0.151351	0.0178006	0.000417795	0.151351	0.00628078
0.154454	0.164496	0.0311806	0.154454	0.00567368	0.00796657	0.154454	0.00128827	0.00627084	0.154454	0.00239468	0.00476786	0.154454	0.00896876	1.28831e-08	0.154454	0.00676141	0.00417466	0.154454	0.00465677	0.000413416	0.154454	0.00242246	0.0110476	0.154454	0.000495545	0.0120497	0.154454	0.0033132	0.00426298	0.154454	0.00386518	0.00285425	0.154454	0.00277858	1.642e-10	0.154454	0.00495568	0.00158535	0.154454	0.00388674	0.0046186	0.154454	8.15388e-12	0.00828666	0.154454	0.0173952	0.000389764	0.154454	0.00612182
0.157558	0.166925	0.0322017	0.157558	0.00542629	0.00771806	0.157558	0.0012061	0.00628915	0.157558	0.00222935	0.0045673	0.157558	0.00888365	1.52922e-08	0.157558	0.00654524	0.00401353	0.157558	0.00436263	0.000383755	0.157558	0.00230482	0.0108177	0.157558	0.000455104	0.0117953	0.157558	0.00309729	0.00430584	0.157558	0.00365843	0.00275731	0.157558	0.00260317	2.00582e-10	0.157558	0.00489832	0.00148821	0.157558	0.00367737	0.00449946	0.157558	1.03944e-11	0.00814838	0.157558	0.0169799	0.000363247	0.157558	0.00596596
0.160661	0.169351	0.0332504	0.160661	0.00518811	0.00747146	0.160661	0.00112796	0.00630545	0.160661	0.00207283	0.0043711	0.160661	0.0087972	1.81322e-08	0.160661	0.0063297	0.00385522	0.160661	0.0040814	0.000355956	0.160661	0.00218988	0.0105853	0.160661	0.000417385	0.0115391	0.160661	0.00289147	0.00434625	0.160661	0.00345834	0.00266082	0.160661	0.00243581	2.44741e-10	0.160661	0.0048404	0.00139538	0.160661	0.00347511	0.00437988	0.160661	1.32326e-11	0.00800298	0.160661	0.0165557	0.000338191	0.160661	0.00581331
0.163764	0.171773	0.0343271	0.163764	0.00495947	0.00722705	0.163764	0.00105374	0.00631989	0.163764	0.00192486	0.00417942	0.163764	0.00870936	2.14764e-08	0.163764	0.00611516	0.0036999	0.163764	0.00381303	0.000329954	0.163764	0.00207781	0.0103512	0.163764	0.000382262	0.0112814	0.163764	0.00269562	0.00438405	0.163764	0.00326504	0.00256497	0.163764	0.00227636	2.98277e-10	0.163764	0.00478207	0.00130679	0.163764	0.00328002	0.00426001	0.163764	1.68228e-11	0.00785095	0.163764	0.0161238	0.000314546	0.163764	0.005664
0.166867	0.174189	0.0354321	0.166867	0.00474069	0.00698509	0.166867	0.000983338	0.0063326	0.166867	0.00178521	0.00399242	0.166867	0.00862004	2.54101e-08	0.166867	0.00590196	0.00354772	0.166867	0.00355738	0.000305682	0.166867	0.00196876	0.0101161	0.166867	0.00034961	0.0110224	0.166867	0.00250958	0.00441912	0.166867	0.00307863	0.00246994	0.166867	0.00212471	3.63101e-10	0.166867	0.00472355	0.00122238	0.166867	0.00309217	0.00414003	0.166867	2.13579e-11	0.0076928	0.166867	0.0156853	0.000292258	0.166867	0.00551815
0.16997	0.176597	0.0365657	0.16997	0.00453202	0.00674587	0.16997	0.000916642	0.00634372	0.16997	0.0016536	0.0038102	0.16997	0.00852917	3.00319e-08	0.16997	0.00569043	0.00339881	0.16997	0.00331432	0.000283073	0.16997	0.00186287	0.00988048	0.16997	0.000319305	0.0107625	0.16997	0.00233317	0.00445138	0.16997	0.00289917	0.00237589	0.16997	0.00198069	4.415e-10	0.16997	0.00466505	0.00114207	0.16997	0.00291155	0.00402011	0.16997	2.70786e-11	0.00752906	0.16997	0.0152412	0.000271276	0.16997	0.00537592
0.173073	0.178998	0.037728	0.173073	0.0043337	0.00650963	0.173073	0.000853539	0.00635338	0.173073	0.00152976	0.00363289	0.173073	0.00843668	3.54562e-08	0.173073	0.00548091	0.00325329	0.173073	0.00308363	0.000262063	0.173073	0.00176025	0.0096452	0.173073	0.000291224	0.0105018	0.173073	0.00216618	0.00448073	0.173073	0.0027267	0.00228299	0.173073	0.00184414	5.36205e-10	0.173073	0.00460678	0.00106578	0.173073	0.00273818	0.00390042	0.173073	3.4285e-11	0.00736024	0.173073	0.0147927	0.000251546	0.173073	0.00523744
0.176176	0.181389	0.0389193	0.176176	0.00414592	0.00627662	0.176176	0.000793915	0.00636171	0.176176	0.00141341	0.00346057	0.176176	0.00834248	4.18152e-08	0.176176	0.00527369	0.00311126	0.176176	0.0028651	0.00024259	0.176176	0.001661	0.00941086	0.176176	0.000265247	0.0102407	0.176176	0.00200837	0.0045071	0.176176	0.00256123	0.00219138	0.176176	0.00171485	6.50469e-10	0.176176	0.00454899	0.000993405	0.176176	0.00257202	0.00378111	0.176176	4.335e-11	0.0071869	0.176176	0.0143409	0.000233016	0.176176	0.00510289
0.179279	0.183769	0.04014	0.179279	0.00396884	0.00604705	0.179279	0.000737653	0.00636884	0.179279	0.00130426	0.00329331	0.179279	0.0082465	4.92617e-08	0.179279	0.00506909	0.00297283	0.179279	0.00265844	0.000224592	0.179279	0.00156518	0.00917813	0.179279	0.000241255	0.00997942	0.179279	0.00185951	0.00453046	0.179279	0.00240274	0.00210121	0.179279	0.00159265	7.88169e-10	0.179279	0.00449193	0.000924848	0.179279	0.00241301	0.00366235	0.179279	5.47372e-11	0.00700958	0.179279	0.0138868	0.000215633	0.179279	0.00497242
0.182382	0.186137	0.0413901	0.182382	0.00380259	0.00582116	0.182382	0.000684632	0.0063749	0.182382	0.00120203	0.00313118	0.182382	0.00814867	5.79718e-08	0.182382	0.00486737	0.00283808	0.182382	0.00246338	0.00020801	0.182382	0.00147287	0.00894762	0.182382	0.000219133	0.00971823	0.182382	0.00171931	0.00455077	0.182382	0.00225119	0.0020126	0.182382	0.00147731	9.5391e-10	0.182382	0.00443585	0.000860004	0.182382	0.00226109	0.0035443	0.182382	6.90217e-11	0.00682882	0.182382	0.0134315	0.000199346	0.182382	0.00484622
0.185485	0.188491	0.0426699	0.185485	0.00364726	0.00559914	0.185485	0.000634735	0.00638001	0.185485	0.00110642	0.00297421	0.185485	0.00804892	6.81489e-08	0.185485	0.00466882	0.00270706	0.185485	0.00227959	0.000192788	0.185485	0.0013841	0.00871996	0.185485	0.000198767	0.00945741	0.185485	0.0015875	0.00456803	0.185485	0.00210651	0.00192567	0.185485	0.00136861	1.15317e-09	0.185485	0.00438103	0.000798758	0.185485	0.00211616	0.00342712	0.185485	8.69155e-11	0.00664519	0.185485	0.012976	0.000184105	0.185485	0.00472444
0.188589	0.19083	0.0439796	0.188589	0.00350293	0.00538117	0.188589	0.000587841	0.00638426	0.188589	0.00101713	0.00282244	0.188589	0.00794718	8.00266e-08	0.188589	0.00447369	0.00257983	0.188589	0.00210675	0.000178871	0.188589	0.00129889	0.00849576	0.188589	0.000180049	0.00919723	0.188589	0.00146379	0.00458226	0.188589	0.00196863	0.00184053	0.188589	0.00126633	1.39243e-09	0.188589	0.00432771	0.000740995	0.188589	0.00197811	0.00331096	0.188589	1.093e-10	0.00645923	0.188589	0.0125214	0.000169857	0.188589	0.00460727
0.191692	0.193152	0.0453194	0.191692	0.00336961	0.00516744	0.191692	0.00054383	0.00638777	0.191692	0.000933881	0.00267586	0.191692	0.00784339	9.38737e-08	0.191692	0.0042822	0.00245644	0.191692	0.00194449	0.000166208	0.191692	0.00121725	0.00827557	0.191692	0.000162874	0.00893795	0.191692	0.00134786	0.00459348	0.191692	0.00183743	0.00175728	0.191692	0.00117023	1.67938e-09	0.191692	0.00427618	0.000686594	0.191692	0.00184681	0.00319596	0.191692	1.37262e-10	0.00627149	0.191692	0.0120686	0.000156556	0.191692	0.0044949
0.194795	0.195457	0.0466893	0.194795	0.00324732	0.0049581	0.194795	0.000502583	0.00639063	0.194795	0.000856372	0.00253448	0.194795	0.0077375	1.09999e-07	0.194795	0.00409458	0.00233691	0.194795	0.00179246	0.000154752	0.194795	0.00113918	0.00805995	0.194795	0.000147141	0.00867984	0.194795	0.00123942	0.00460175	0.194795	0.00171278	0.00167601	0.194795	0.00108008	2.02312e-09	0.194795	0.00422668	0.000635432	0.194795	0.00172213	0.00308227	0.194795	1.72143e-10	0.00608252	0.194795	0.0116186	0.000144152	0.194795	0.00438749
0.197898	0.197742	0.0480895	0.197898	0.00313603	0.0047533	0.197898	0.000463983	0.00639292	0.197898	0.000784318	0.00239829	0.197898	0.00762946	1.28756e-07	0.197898	0.00391103	0.00222127	0.197898	0.00165028	0.000144457	0.197898	0.00106466	0.00784941	0.197898	0.000132751	0.00842316	0.197898	0.00113813	0.00460714	0.197898	0.00159456	0.00159679	0.197898	0.000995624	2.4344e-09	0.197898	0.00417947	0.000587384	0.197898	0.0016039	0.00297002	0.197898	2.15595e-10	0.00589283	0.197898	0.0111723	0.000132598	0.197898	0.00428523
0.201001	0.200007	0.0495201	0.201001	0.00303569	0.00455317	0.201001	0.000427911	0.00639471	0.201001	0.000717438	0.00226724	0.201001	0.00751923	1.5055e-07	0.201001	0.00373173	0.00210953	0.201001	0.00151756	0.000135283	0.201001	0.000993643	0.00764446	0.201001	0.000119614	0.00816816	0.201001	0.0010437	0.00460973	0.201001	0.00148261	0.00151969	0.201001	0.000916626	2.92588e-09	0.201001	0.00413481	0.000542325	0.201001	0.00149196	0.00285935	0.201001	2.69649e-10	0.00570296	0.201001	0.0107305	0.00012185	0.201001	0.00418827
0.204104	0.20225	0.0509813	0.204104	0.00294624	0.00435782	0.204104	0.000394255	0.00639606	0.204104	0.000655454	0.00214131	0.204104	0.00740678	1.75845e-07	0.204104	0.00355684	0.00200168	0.204104	0.00139393	0.000127192	0.204104	0.000926099	0.00744556	0.204104	0.00010764	0.00791509	0.204104	0.000955787	0.00460963	0.204104	0.00137676	0.00144478	0.204104	0.000842842	3.51251e-09	0.204104	0.00409292	0.000500128	0.204104	0.00138614	0.00275038	0.204104	3.36798e-10	0.00551343	0.204104	0.0102941	0.000111862	0.204104	0.0040968
0.207207	0.20447	0.052473	0.207207	0.00286756	0.00416736	0.207207	0.0003629	0.00639702	0.207207	0.000598095	0.00202044	0.207207	0.0072921	2.0517e-07	0.207207	0.00338651	0.00189771	0.207207	0.00127898	0.000120149	0.207207	0.000861968	0.00725312	0.207207	9.67454e-05	0.0076642	0.207207	0.000874088	0.00460697	0.207207	0.00127684	0.00137209	0.207207	0.000774029	4.21188e-09	0.207207	0.00405405	0.000460666	0.207207	0.00128625	0.00264323	0.207207	4.20097e-10	0.00532472	0.207207	0.00986373	0.000102593	0.207207	0.00401096
0.21031	0.206665	0.0539954	0.21031	0.00279955	0.00398188	0.21031	0.000333739	0.00639764	0.21031	0.000545098	0.00190456	0.21031	0.00717517	2.39131e-07	0.21031	0.00322087	0.0017976	0.21031	0.00117234	0.000114124	0.21031	0.000801185	0.00706755	0.21031	8.68506e-05	0.00741573	0.21031	0.000798284	0.00460187	0.21031	0.00118266	0.00130167	0.21031	0.000709946	5.04463e-09	0.21031	0.00401839	0.000423813	0.21031	0.00119209	0.00253801	0.21031	5.23289e-10	0.00513733	0.21031	0.00944023	9.39999e-05	0.21031	0.00393089
0.213413	0.208834	0.0555484	0.213413	0.00274205	0.00380145	0.213413	0.000306662	0.00639792	0.213413	0.000496209	0.0017936	0.213413	0.00705599	2.78415e-07	0.213413	0.00306001	0.00170133	0.213413	0.00107361	0.000109092	0.213413	0.000743676	0.0068892	0.213413	7.78807e-05	0.00716991	0.213413	0.000728064	0.00459449	0.213413	0.00109403	0.00123355	0.213413	0.000650353	6.03503e-09	0.213413	0.00398615	0.000389445	0.213413	0.00110348	0.00243483	0.213413	6.50944e-10	0.00495172	0.213413	0.00902424	8.6044e-05	0.213413	0.00385674
0.216517	0.210975	0.0571321	0.216517	0.00269491	0.00362613	0.216517	0.000281568	0.0063979	0.216517	0.000451181	0.00168748	0.216517	0.00693459	3.23807e-07	0.216517	0.00290404	0.00160885	0.216517	0.00098243	0.000105029	0.216517	0.000689361	0.0067184	0.216517	6.97651e-05	0.00692697	0.216517	0.000663123	0.00458499	0.216517	0.00101075	0.00116775	0.216517	0.000595018	7.21149e-09	0.216517	0.00395749	0.000357438	0.216517	0.00102021	0.00233379	0.216517	8.08644e-10	0.00476834	0.216517	0.00861637	7.86868e-05	0.216517	0.00378862
0.21962	0.213088	0.0587464	0.21962	0.00265795	0.00345596	0.21962	0.000258356	0.00639755	0.21962	0.000409775	0.00158612	0.21962	0.00681099	3.76198e-07	0.21962	0.00275302	0.00152013	0.21962	0.00089842	0.000101918	0.21962	0.000638152	0.00655543	0.21962	6.24377e-05	0.00668712	0.21962	0.000603161	0.00457354	0.21962	0.000932621	0.00110428	0.21962	0.000543711	8.60731e-09	0.21962	0.00393258	0.000327671	0.21962	0.000942076	0.00223498	0.21962	1.00319e-09	0.00458764	0.21962	0.00821719	7.18916e-05	0.21962	0.00372663
0.222723	0.215171	0.0603914	0.222723	0.00263095	0.00329099	0.222723	0.00023693	0.00639688	0.222723	0.000371764	0.0014894	0.222723	0.00668523	4.36601e-07	0.222723	0.00260701	0.00143511	0.222723	0.000821221	9.97439e-05	0.222723	0.000589956	0.00640054	0.222723	5.58366e-05	0.00645057	0.222723	0.000547888	0.00456034	0.222723	0.000859432	0.00104315	0.222723	0.000496206	1.02614e-08	0.222723	0.00391156	0.000300025	0.222723	0.000868871	0.00213847	0.222723	1.24285e-09	0.00441001	0.222723	0.00782721	6.56236e-05	0.222723	0.00367087
0.225826	0.217222	0.0620669	0.225826	0.00261372	0.00313124	0.225826	0.000217197	0.00639585	0.225826	0.00033693	0.00139724	0.225826	0.00655736	5.06163e-07	0.225826	0.00246604	0.00135374	0.225826	0.000750482	9.84977e-05	0.225826	0.000544674	0.00625393	0.225826	4.99042e-05	0.00621752	0.225826	0.000497019	0.00454559	0.225826	0.000790975	0.000984349	0.225826	0.000452285	1.22191e-08	0.225826	0.00389453	0.000274385	0.225826	0.00080039	0.00204436	0.225826	1.53768e-09	0.00423585	0.225826	0.0074469	5.98491e-05	0.225826	0.0036214
0.228929	0.219241	0.0637729	0.228929	0.002606	0.0029767	0.228929	0.00019907	0.00639442	0.228929	0.000305064	0.00130951	0.228929	0.00642745	5.86184e-07	0.228929	0.00233013	0.00127595	0.228929	0.000685866	9.81733e-05	0.228929	0.000502206	0.00611578	0.228929	4.45872e-05	0.00598817	0.228929	0.000450282	0.00452947	0.228929	0.000727042	0.000927874	0.228929	0.000411736	1.45335e-08	0.228929	0.00388157	0.000250637	0.228929	0.000736425	0.0019527	0.228929	1.89989e-09	0.00406555	0.228929	0.00707666	5.45365e-05	0.228929	0.00357826
0.232032	0.221226	0.0655093	0.232032	0.00260756	0.00282739	0.232032	0.000182466	0.00639255	0.232032	0.00027597	0.00122611	0.232032	0.00629558	6.78135e-07	0.232032	0.00219929	0.00120168	0.232032	0.000627048	9.87693e-05	0.232032	0.000462446	0.00598622	0.232032	3.98361e-05	0.00576268	0.232032	0.000407412	0.0045122	0.232032	0.000667422	0.000873707	0.232032	0.000374354	1.72662e-08	0.232032	0.00387277	0.000228671	0.232032	0.000676772	0.00186357	0.232032	2.34423e-09	0.00389944	0.232032	0.00671684	4.96554e-05	0.232032	0.00354149
0.235135	0.223176	0.067276	0.235135	0.00261812	0.00268328	0.235135	0.000167305	0.00639016	0.235135	0.000249458	0.00114691	0.235135	0.00616184	7.83677e-07	0.235135	0.00207352	0.00113085	0.235135	0.000573719	0.000100288	0.235135	0.000425289	0.00586533	0.235135	3.56056e-05	0.00554124	0.235135	0.000368156	0.004494	0.235135	0.000611909	0.000821824	0.235135	0.000339941	2.0489e-08	0.235135	0.00386814	0.000208381	0.235135	0.000621226	0.00177701	0.235135	2.88859e-09	0.00373785	0.235135	0.00636776	4.51772e-05	0.235135	0.00351108
0.238238	0.225089	0.0690727	0.238238	0.00263741	0.00254436	0.238238	0.000153515	0.0063872	0.238238	0.000225352	0.00107179	0.238238	0.00602634	9.04684e-07	0.238238	0.00195277	0.0010634	0.238238	0.000525586	0.000102738	0.238238	0.000390627	0.00575316	0.238238	3.18542e-05	0.00532399	0.238238	0.00033227	0.00447509	0.238238	0.000560297	0.000772199	0.238238	0.000308306	2.42851e-08	0.238238	0.00386771	0.000189666	0.238238	0.000569588	0.00169307	0.238238	3.55455e-09	0.00358111	0.238238	0.00602965	4.10748e-05	0.238238	0.00348703
0.241341	0.226965	0.0708994	0.241341	0.00266513	0.00241058	0.241341	0.000141025	0.00638356	0.241341	0.000203486	0.00100062	0.241341	0.00588919	1.04327e-06	0.241341	0.00183702	0.000999235	0.241341	0.00048237	0.000106128	0.241341	0.000358352	0.00564973	0.241341	2.8544e-05	0.0051111	0.241341	0.000299522	0.00445567	0.241341	0.000512382	0.000724797	0.241341	0.000279267	2.87512e-08	0.241341	0.00387146	0.000172425	0.241341	0.000521663	0.0016118	0.241341	4.36814e-09	0.00342949	0.241341	0.00570274	3.73227e-05	0.241341	0.00346927
0.244444	0.228801	0.0727559	0.244444	0.00270098	0.00228191	0.244444	0.000129774	0.00637916	0.244444	0.000183703	0.000933284	0.244444	0.00575052	1.20181e-06	0.244444	0.00172622	0.000938285	0.244444	0.00044381	0.000110475	0.244444	0.000328356	0.00555501	0.244444	2.56408e-05	0.00490268	0.244444	0.000269693	0.00443596	0.244444	0.000467966	0.000679579	0.244444	0.000252648	3.39991e-08	0.244444	0.00387934	0.000156564	0.244444	0.000477257	0.00153323	0.244444	5.3607e-09	0.00328327	0.244444	0.00538717	3.38968e-05	0.244444	0.00345774
0.247548	0.230598	0.0746418	0.247548	0.00274465	0.00215828	0.247548	0.000119701	0.00637389	0.247548	0.000165859	0.000869641	0.247548	0.00561049	1.38298e-06	0.247548	0.0016203	0.000880462	0.247548	0.000409664	0.000115798	0.247548	0.000300532	0.00546894	0.247548	2.31142e-05	0.00469887	0.247548	0.000242572	0.00441619	0.247548	0.000426853	0.000636503	0.247548	0.000228283	4.01583e-08	0.247548	0.00389129	0.000141993	0.247548	0.000436185	0.00145739	0.247548	6.56993e-09	0.00314268	0.247548	0.00508307	3.07745e-05	0.247548	0.00345235
0.250651	0.232353	0.0765571	0.250651	0.00279581	0.00203964	0.250651	0.000110755	0.00636765	0.250651	0.000149816	0.000809562	0.250651	0.00546923	1.58978e-06	0.250651	0.00151919	0.000825683	0.250651	0.000379706	0.00012212	0.250651	0.000274774	0.00539141	0.250651	2.09367e-05	0.00449977	0.250651	0.000217963	0.00439657	0.250651	0.000388854	0.000595522	0.250651	0.000206012	4.73782e-08	0.250651	0.00390721	0.000128624	0.250651	0.000398266	0.00138431	0.250651	8.04106e-09	0.00300795	0.250651	0.00479048	2.79347e-05	0.250651	0.00345297
0.253754	0.234065	0.0785013	0.253754	0.00285411	0.00192592	0.253754	0.000102889	0.00636031	0.253754	0.000135452	0.000752915	0.253754	0.00532692	1.82557e-06	0.253754	0.0014228	0.000773862	0.253754	0.000353727	0.000129469	0.253754	0.00025098	0.00532228	0.253754	1.90846e-05	0.0043055	0.253754	0.000195677	0.00437729	0.253754	0.000353785	0.000556586	0.253754	0.000185685	5.58315e-08	0.253754	0.00392698	0.000116374	0.253754	0.000363325	0.00131399	0.253754	9.82836e-09	0.00287928	0.253754	0.00450945	2.53578e-05	0.253754	0.00345946
0.256857	0.235734	0.0804742	0.256857	0.00291922	0.00181704	0.256857	9.60603e-05	0.00635175	0.256857	0.00012265	0.000699567	0.256857	0.00518372	2.09412e-06	0.256857	0.00133104	0.000724911	0.256857	0.000331539	0.000137876	0.256857	0.000229048	0.00526138	0.256857	1.75372e-05	0.00411613	0.256857	0.000175541	0.00435856	0.256857	0.000321466	0.000519641	0.256857	0.00016716	6.57167e-08	0.256857	0.00395047	0.000105166	0.256857	0.000331195	0.00124646	0.256857	1.19967e-08	0.00275687	0.256857	0.00423997	2.30255e-05	0.256857	0.00347164
0.25996	0.237359	0.0824755	0.25996	0.00299078	0.00171291	0.25996	9.02338e-05	0.00634184	0.25996	0.000111305	0.000649388	0.25996	0.00503982	2.39964e-06	0.25996	0.00124382	0.000678744	0.25996	0.000312969	0.000147377	0.25996	0.00020888	0.00520851	0.25996	1.62769e-05	0.00393174	0.25996	0.000157391	0.00434058	0.25996	0.000291726	0.000484631	0.25996	0.0001503	7.72624e-08	0.25996	0.00397749	9.49233e-05	0.25996	0.000301715	0.00118172	0.25996	1.46238e-08	0.00264087	0.25996	0.00398197	2.09207e-05	0.25996	0.00348931
0.263063	0.238937	0.0845048	0.263063	0.00306842	0.00161345	0.263063	8.53798e-05	0.00633046	0.263063	0.000101323	0.000602246	0.263063	0.0048954	2.74684e-06	0.263063	0.00116101	0.000635274	0.263063	0.000297864	0.00015801	0.263063	0.000190382	0.00516342	0.263063	1.52893e-05	0.0037524	0.263063	0.000141073	0.00432351	0.263063	0.000264399	0.000451498	0.263063	0.000134978	9.07314e-08	0.263063	0.00400786	8.55763e-05	0.263063	0.000274731	0.00111977	0.263063	1.78022e-08	0.00253143	0.263063	0.00373538	1.90279e-05	0.263063	0.00351225
0.266166	0.240469	0.0865617	0.266166	0.00315177	0.00151856	0.266166	8.14749e-05	0.00631745	0.266166	9.26182e-05	0.000558012	0.266166	0.00475067	3.14097e-06	0.266166	0.00108252	0.000594415	0.266166	0.000286089	0.000169818	0.266166	0.000173463	0.00512586	0.266166	1.45631e-05	0.00357815	0.266166	0.000126445	0.00430754	0.266166	0.000239324	0.000420182	0.266166	0.000121076	1.06425e-07	0.266166	0.00404138	7.70576e-05	0.266166	0.000250098	0.00106061	0.266166	2.16422e-08	0.00242868	0.266166	0.00350009	1.73327e-05	0.266166	0.0035402
0.269269	0.241952	0.0886459	0.269269	0.00324046	0.00142815	0.269269	7.85018e-05	0.0063027	0.269269	8.51144e-05	0.000516558	0.269269	0.00460581	3.58788e-06	0.269269	0.0010082	0.000556081	0.269269	0.000277524	0.000182846	0.269269	0.000158037	0.00509551	0.269269	1.40899e-05	0.00340903	0.269269	0.000113376	0.00429283	0.269269	0.00021635	0.000390621	0.269269	0.00010848	1.24688e-07	0.269269	0.0040778	6.93044e-05	0.269269	0.000227679	0.00100424	0.269269	2.62751e-08	0.00233274	0.269269	0.00327594	1.58219e-05	0.269269	0.0035729
0.272372	0.243387	0.0907569	0.272372	0.00333411	0.0013421	0.272372	7.64496e-05	0.00628605	0.272372	7.87454e-05	0.000477758	0.272372	0.00446104	4.09407e-06	0.272372	0.000937954	0.00052019	0.272372	0.00027207	0.000197143	0.272372	0.000144021	0.00507206	0.272372	1.38641e-05	0.00324508	0.272372	0.000101746	0.0042795	0.272372	0.000195331	0.000362753	0.272372	9.70861e-05	1.45916e-07	0.272372	0.00411687	6.22573e-05	0.272372	0.000207344	0.000950648	0.272372	3.1857e-08	0.00224369	0.272372	0.00306277	1.44836e-05	0.272372	0.00361004
0.275475	0.244772	0.0928943	0.275475	0.00343232	0.00126032	0.275475	7.5314e-05	0.00626738	0.275475	7.34541e-05	0.000441491	0.275475	0.00431656	4.66677e-06	0.275475	0.000871635	0.00048666	0.275475	0.000269641	0.000212762	0.275475	0.000131338	0.00505516	0.275475	1.38833e-05	0.0030863	0.275475	9.14422e-05	0.00426771	0.275475	0.000176128	0.000336514	0.275475	8.67951e-05	1.7056e-07	0.275475	0.00415834	5.58605e-05	0.275475	0.000188973	0.000899825	0.275475	3.85729e-08	0.00216162	0.275475	0.00286038	1.33072e-05	0.275475	0.00365131
0.278579	0.246107	0.0950575	0.278579	0.00353471	0.00118269	0.278579	7.50974e-05	0.00624656	0.278579	6.91927e-05	0.000407636	0.278579	0.00417259	5.31402e-06	0.278579	0.000809115	0.000455409	0.278579	0.000270171	0.000229756	0.278579	0.000119915	0.00504444	0.278579	1.41478e-05	0.00293271	0.278579	8.23641e-05	0.00425755	0.278579	0.000158609	0.00031184	0.278579	7.75159e-05	1.99134e-07	0.278579	0.00420192	5.00617e-05	0.278579	0.000172453	0.000851757	0.278579	4.66418e-08	0.00208659	0.278579	0.00266857	1.2283e-05	0.278579	0.00369638
0.281682	0.247389	0.0972461	0.281682	0.00364089	0.00110911	0.281682	7.58093e-05	0.00622344	0.281682	6.59222e-05	0.000376075	0.281682	0.00402933	6.0447e-06	0.281682	0.00075026	0.000426362	0.281682	0.000273607	0.000248184	0.281682	0.000109685	0.0050395	0.281682	1.46609e-05	0.00278429	0.281682	7.44196e-05	0.00424913	0.281682	0.000142649	0.000288667	0.281682	6.91636e-05	2.32227e-07	0.281682	0.00424733	4.48123e-05	0.281682	0.000157681	0.000806431	0.281682	5.63232e-08	0.00201865	0.281682	0.00248708	1.14025e-05	0.281682	0.00374488
0.284785	0.248619	0.0994595	0.284785	0.00375046	0.00103946	0.284785	7.74661e-05	0.00619792	0.284785	6.36131e-05	0.000346696	0.284785	0.00388699	6.86865e-06	0.284785	0.000694934	0.000399442	0.284785	0.000279914	0.000268106	0.284785	0.000100585	0.00503993	0.284785	1.5429e-05	0.00264103	0.284785	6.7526e-05	0.00424252	0.284785	0.000128132	0.000266932	0.284785	6.16594e-05	2.70506e-07	0.284785	0.00429426	4.00666e-05	0.284785	0.000144563	0.000763831	0.284785	6.79229e-08	0.00195785	0.284785	0.00231568	1.06584e-05	0.284785	0.00379645
0.287888	0.249796	0.101697	0.287888	0.00386303	0.000973618	0.287888	8.00913e-05	0.00616986	0.287888	6.22446e-05	0.000319389	0.287888	0.00374579	7.79677e-06	0.287888	0.000643	0.000374578	0.287888	0.000289069	0.000289582	0.287888	9.25589e-05	0.00504531	0.287888	1.64611e-05	0.0025029	0.287888	6.16094e-05	0.00423779	0.287888	0.000114944	0.00024657	0.287888	5.49307e-05	3.14728e-07	0.287888	0.0043424	3.5782e-05	0.287888	0.000133013	0.000723939	0.287888	8.18019e-08	0.00190421	0.287888	0.0021541	1.00444e-05	0.287888	0.00385069
0.290991	0.250919	0.103959	0.290991	0.0039782	0.000911482	0.290991	8.37163e-05	0.00613916	0.290991	6.18052e-05	0.000294046	0.290991	0.00360593	8.84107e-06	0.290991	0.000594321	0.0003517	0.290991	0.000301065	0.000312677	0.290991	8.55552e-05	0.00505519	0.290991	1.77697e-05	0.00236986	0.290991	5.66047e-05	0.00423499	0.290991	0.000102981	0.000227519	0.290991	4.89102e-05	3.65756e-07	0.290991	0.00439144	3.19193e-05	0.290991	0.000122954	0.000686741	0.290991	9.83851e-08	0.00185774	0.290991	0.00200207	9.55522e-06	0.290991	0.00390721
0.294094	0.251987	0.106243	0.294094	0.0040956	0.000852935	0.294094	8.83799e-05	0.00610572	0.294094	6.2292e-05	0.000270567	0.294094	0.00346762	1.00148e-05	0.294094	0.000548762	0.000330744	0.294094	0.000315908	0.000337455	0.294094	7.95283e-05	0.00506911	0.294094	1.937e-05	0.00224187	0.294094	5.24547e-05	0.00423413	0.294094	9.21451e-05	0.000209716	0.294094	4.35366e-05	4.24564e-07	0.294094	0.00444107	2.84417e-05	0.294094	0.000114319	0.000652219	0.294094	1.18172e-07	0.00181845	0.294094	0.0018593	9.18665e-06	0.294094	0.00396559
0.297197	0.252999	0.10855	0.297197	0.00421482	0.000797863	0.297197	9.4129e-05	0.00606943	0.297197	6.37116e-05	0.000248854	0.297197	0.00333105	1.13325e-05	0.297197	0.000506187	0.000311648	0.297197	0.000333616	0.000363983	0.297197	7.44385e-05	0.00508663	0.297197	2.12807e-05	0.00211886	0.297197	4.91105e-05	0.00423522	0.297197	8.23439e-05	0.0001931	0.297197	3.87533e-05	4.92257e-07	0.297197	0.00449096	2.53152e-05	0.297197	0.00010705	0.000620358	0.297197	1.41748e-07	0.00178634	0.297197	0.0017255	8.93549e-06	0.297197	0.00402542
0.3003	0.253955	0.110878	0.3003	0.00433548	0.000746153	0.3003	0.000101019	0.00603021	0.3003	6.60795e-05	0.000228812	0.3003	0.00319642	1.28103e-05	0.3003	0.000466463	0.000294352	0.3003	0.000354221	0.000392328	0.3003	7.0252e-05	0.00510726	0.3003	2.35234e-05	0.00200078	0.3003	4.65309e-05	0.00423825	0.3003	7.3491e-05	0.000177611	0.3003	3.4509e-05	5.70081e-07	0.3003	0.00454081	2.25087e-05	0.3003	0.000101097	0.000591145	0.3003	1.69802e-07	0.00176137	0.3003	0.00160039	8.79956e-06	0.3003	0.00408627
0.303403	0.254854	0.113228	0.303403	0.00445722	0.000697695	0.303403	0.000109112	0.005988	0.303403	6.94203e-05	0.000210354	0.303403	0.00306391	1.44658e-05	0.303403	0.000429458	0.000278804	0.303403	0.000377764	0.000422556	0.303403	6.69409e-05	0.00513054	0.303403	2.61235e-05	0.00188756	0.303403	4.46823e-05	0.00424319	0.303403	6.55061e-05	0.000163191	0.303403	3.07571e-05	6.59444e-07	0.303403	0.00459031	1.99931e-05	0.303403	9.64215e-05	0.000564566	0.303403	2.03136e-07	0.00174354	0.303403	0.00148366	8.77767e-06	0.303403	0.0041477
0.306507	0.255696	0.115598	0.306507	0.00457966	0.00065238	0.306507	0.000118482	0.00594271	0.306507	7.37683e-05	0.000193393	0.306507	0.0029337	1.63182e-05	0.306507	0.000395045	0.000264951	0.306507	0.000404296	0.000454734	0.306507	6.44834e-05	0.00515599	0.306507	2.91094e-05	0.00177911	0.306507	4.35382e-05	0.00424998	0.306507	5.83143e-05	0.000149782	0.306507	2.74553e-05	7.61931e-07	0.306507	0.00463915	1.7742e-05	0.306507	9.29924e-05	0.000540612	0.306507	2.4269e-07	0.00173281	0.306507	0.00137502	8.86963e-06	0.306507	0.0042093
0.30961	0.25648	0.117987	0.30961	0.00470245	0.000610102	0.30961	0.000129209	0.00589431	0.30961	7.91669e-05	0.000177852	0.30961	0.00280597	1.83888e-05	0.30961	0.000363099	0.000252749	0.30961	0.00043388	0.000488931	0.30961	6.28637e-05	0.00518313	0.30961	3.25134e-05	0.00167535	0.30961	4.30796e-05	0.00425855	0.30961	5.18461e-05	0.000137328	0.30961	2.45658e-05	8.79326e-07	0.30961	0.00468703	1.57308e-05	0.30961	9.07891e-05	0.000519274	0.30961	2.89559e-07	0.00172913	0.30961	0.00127418	9.07626e-06	0.30961	0.00427063
0.312713	0.257205	0.120395	0.312713	0.00482523	0.000570757	0.312713	0.000141384	0.00584275	0.312713	8.56694e-05	0.000163654	0.312713	0.00268088	2.07007e-05	0.312713	0.000333498	0.000242156	0.312713	0.000466586	0.00052521	0.312713	6.20724e-05	0.00521149	0.312713	3.63714e-05	0.00157618	0.312713	4.32941e-05	0.00426882	0.312713	4.60369e-05	0.000125777	0.312713	2.20549e-05	1.01363e-06	0.312713	0.00473369	1.39372e-05	0.312713	8.98001e-05	0.000500549	0.312713	3.4502e-07	0.00173245	0.312713	0.00118085	9.39935e-06	0.312713	0.00433126
0.315816	0.257871	0.122821	0.315816	0.00494766	0.000534246	0.315816	0.000155107	0.00578801	0.315816	9.33391e-05	0.000150729	0.315816	0.00255858	2.32791e-05	0.315816	0.000306125	0.000233133	0.315816	0.00050249	0.000563637	0.315816	6.21064e-05	0.00524062	0.315816	4.07233e-05	0.0014815	0.315816	4.41763e-05	0.00428069	0.315816	4.0827e-05	0.000115074	0.315816	1.98927e-05	1.1671e-06	0.315816	0.00477884	1.23408e-05	0.315816	9.00236e-05	0.000484435	0.315816	4.10557e-07	0.00174273	0.315816	0.00109475	9.84174e-06	0.315816	0.00439077
0.318919	0.258478	0.125265	0.318919	0.00506943	0.00050047	0.318919	0.000170487	0.00573008	0.318919	0.000102249	0.000139012	0.318919	0.00243923	2.61517e-05	0.318919	0.000280867	0.000225649	0.318919	0.000541678	0.000604274	0.318919	6.29687e-05	0.00527004	0.318919	4.56128e-05	0.00139122	0.318919	4.57273e-05	0.00429402	0.318919	3.61614e-05	0.000105171	0.318919	1.80533e-05	1.34225e-06	0.318919	0.00482224	1.0923e-05	0.318919	9.14675e-05	0.000470936	0.318919	4.87894e-07	0.00175989	0.318919	0.0010156	1.04073e-05	0.318919	0.00444876
0.322022	0.259026	0.127724	0.322022	0.00519023	0.000469337	0.322022	0.000187646	0.00566896	0.322022	0.000112483	0.000128443	0.322022	0.00232294	2.93486e-05	0.322022	0.000257616	0.000219675	0.322022	0.00058424	0.000647181	0.322022	6.46689e-05	0.00529932	0.322022	5.10879e-05	0.00130523	0.322022	4.79551e-05	0.00430869	0.322022	3.19893e-05	9.60178e-05	0.322022	1.65141e-05	1.54189e-06	0.322022	0.00486366	9.66676e-06	0.322022	9.41493e-05	0.000460058	0.322022	5.7903e-07	0.00178387	0.322022	0.000943121	1.11007e-05	0.322022	0.00450483
0.325125	0.259513	0.130199	0.325125	0.00530976	0.000440758	0.325125	0.000206714	0.00560466	0.325125	0.000124136	0.000118966	0.325125	0.00220986	3.29022e-05	0.325125	0.000236269	0.000215187	0.325125	0.00063027	0.000692415	0.325125	6.72231e-05	0.005328	0.325125	5.72008e-05	0.0012234	0.325125	5.08737e-05	0.00432453	0.325125	2.82639e-05	8.75688e-05	0.325125	1.52561e-05	1.76917e-06	0.325125	0.00490287	8.55684e-06	0.325125	9.80964e-05	0.000451813	0.325125	6.86277e-07	0.00181458	0.325125	0.000877063	1.19281e-05	0.325125	0.00455858
0.328228	0.25994	0.132689	0.328228	0.00542774	0.000414649	0.328228	0.000227832	0.00553721	0.328228	0.000137313	0.00011053	0.328228	0.0021001	3.68483e-05	0.328228	0.000216728	0.000212166	0.328228	0.000679868	0.00074003	0.328228	7.06539e-05	0.00535568	0.328228	6.40082e-05	0.00114564	0.328228	5.45038e-05	0.00434139	0.328228	2.49424e-05	7.97791e-05	0.328228	1.42639e-05	2.0276e-06	0.328228	0.00493968	7.57938e-06	0.328228	0.000103346	0.000446217	0.328228	8.1231e-07	0.00185195	0.328228	0.000817173	1.28964e-05	0.328228	0.00460966
0.331331	0.260306	0.135192	0.331331	0.00554392	0.000390929	0.331331	0.000251154	0.00546667	0.331331	0.000152131	0.000103091	0.331331	0.00199376	4.12253e-05	0.331331	0.000198901	0.000210599	0.331331	0.000733133	0.000790075	0.331331	7.49906e-05	0.00538194	0.331331	7.15715e-05	0.00107181	0.331331	5.88723e-05	0.00435909	0.331331	2.19856e-05	7.2606e-05	0.331331	1.35251e-05	2.3211e-06	0.331331	0.00497392	6.72194e-06	0.331331	0.000109945	0.000443292	0.331331	9.60216e-07	0.00189587	0.331331	0.000763213	1.40136e-05	0.331331	0.0046577
0.334434	0.260612	0.137708	0.334434	0.00565805	0.000369523	0.334434	0.000276843	0.00539308	0.334434	0.000168717	9.6608e-05	0.334434	0.00189094	4.60749e-05	0.334434	0.000182701	0.000210474	0.334434	0.000790171	0.000842596	0.334434	8.02693e-05	0.0054064	0.334434	7.99567e-05	0.00100179	0.334434	6.40125e-05	0.00437743	0.334434	1.93575e-05	6.60087e-05	0.334434	1.30306e-05	2.654e-06	0.334434	0.00500545	5.9734e-06	0.334434	0.000117952	0.000443066	0.334434	1.13355e-06	0.00194626	0.334434	0.000714955	1.52888e-05	0.334434	0.00470238
0.337538	0.260857	0.140235	0.337538	0.00576992	0.000350361	0.337538	0.000305075	0.00531652	0.337538	0.000187214	9.10457e-05	0.337538	0.00179172	5.14423e-05	0.337538	0.000168049	0.000211788	0.337538	0.000851084	0.000897631	0.337538	8.65328e-05	0.00542869	0.337538	8.92348e-05	0.000935476	0.337538	6.99639e-05	0.00439621	0.337538	1.70255e-05	5.99485e-05	0.337538	1.27747e-05	3.03113e-06	0.337538	0.00503413	5.32385e-06	0.337538	0.000127434	0.00044557	0.337538	1.33641e-06	0.00200301	0.337538	0.000672185	1.67325e-05	0.337538	0.00474339
0.340641	0.261041	0.142773	0.340641	0.00587933	0.000333377	0.340641	0.000336038	0.00523707	0.340641	0.000207772	8.63741e-05	0.340641	0.00169619	5.73763e-05	0.340641	0.000154868	0.000214541	0.340641	0.000915975	0.000955216	0.340641	9.38309e-05	0.00544846	0.340641	9.94818e-05	0.000872728	0.340641	7.67722e-05	0.00441524	0.340641	1.49597e-05	5.43885e-05	0.340641	1.27546e-05	3.45784e-06	0.340641	0.00505988	4.76457e-06	0.340641	0.000138468	0.000450845	0.340641	1.57349e-06	0.00206599	0.340641	0.000634702	1.83561e-05	0.340641	0.00478045
0.343744	0.261165	0.145321	0.343744	0.00598611	0.000318511	0.343744	0.000369933	0.00515484	0.343744	0.000230558	8.25687e-05	0.343744	0.00160441	6.39295e-05	0.343744	0.000143093	0.000218737	0.343744	0.000984947	0.00101538	0.343744	0.00010222	0.00546539	0.343744	0.000110779	0.000813425	0.343744	8.44895e-05	0.00443428	0.343744	1.31332e-05	4.92937e-05	0.343744	1.29707e-05	3.94006e-06	0.343744	0.00508261	4.28791e-06	0.343744	0.000151142	0.000458934	0.343744	1.85018e-06	0.00213511	0.343744	0.000602318	2.01723e-05	0.343744	0.0048133
0.346847	0.261227	0.147878	0.346847	0.00609009	0.00030571	0.346847	0.000406973	0.00506993	0.346847	0.000255751	7.96099e-05	0.346847	0.00151644	7.11586e-05	0.346847	0.000132661	0.000224385	0.346847	0.0010581	0.00107814	0.346847	0.000111765	0.00547918	0.346847	0.000123212	0.000757442	0.346847	9.31742e-05	0.00445313	0.346847	1.15215e-05	4.46312e-05	0.346847	1.34268e-05	4.48433e-06	0.346847	0.00510228	3.88724e-06	0.346847	0.000165557	0.000469889	0.346847	2.17266e-06	0.00221022	0.346847	0.00057486	2.2195e-05	0.346847	0.00484171
0.34995	0.261229	0.150441	0.34995	0.00619116	0.000294923	0.34995	0.000447383	0.00498247	0.34995	0.000283542	7.74835e-05	0.34995	0.00143233	7.91245e-05	0.34995	0.000123518	0.000231501	0.34995	0.00113553	0.00114351	0.34995	0.000122537	0.00548955	0.34995	0.000136874	0.000704653	0.34995	0.000102891	0.00447156	0.34995	1.01025e-05	4.03697e-05	0.34995	1.41297e-05	5.09787e-06	0.34995	0.00511889	3.55692e-06	0.34995	0.00018182	0.000483768	0.34995	2.548e-06	0.00229119	0.34995	0.000552168	2.44394e-05	0.34995	0.00486549
0.353053	0.26117	0.153012	0.353053	0.00628921	0.000286107	0.353053	0.000491402	0.0048926	0.353053	0.000314136	7.61807e-05	0.353053	0.00135213	8.78929e-05	0.353053	0.000115616	0.000240103	0.353053	0.00121732	0.0012115	0.353053	0.000134613	0.00549626	0.353053	0.000151862	0.000654934	0.353053	0.00011371	0.00448934	0.353053	8.85632e-06	3.64797e-05	0.353053	1.50897e-05	5.78865e-06	0.353053	0.00513242	3.29224e-06	0.353053	0.000200052	0.000500633	0.353053	2.98424e-06	0.00237788	0.353053	0.000534096	2.6922e-05	0.353053	0.00488447
0.356156	0.261051	0.155588	0.356156	0.00638415	0.000279224	0.356156	0.000539282	0.00480046	0.356156	0.000347755	7.56982e-05	0.356156	0.00127589	9.75339e-05	0.356156	0.000108915	0.000250214	0.356156	0.00130357	0.0012821	0.356156	0.000148079	0.00549909	0.356156	0.000168278	0.000608161	0.356156	0.00012571	0.00450624	0.356156	7.76512e-06	3.29336e-05	0.356156	1.63204e-05	6.56543e-06	0.356156	0.00514293	3.08936e-06	0.356156	0.000220382	0.000520556	0.356156	3.49059e-06	0.00247014	0.356156	0.000520514	2.96607e-05	0.356156	0.0048985
0.359259	0.260871	0.158168	0.359259	0.00647592	0.000274242	0.359259	0.000591289	0.00470621	0.359259	0.000384631	7.6038e-05	0.359259	0.00120362	0.000108123	0.359259	0.00010338	0.000261864	0.359259	0.00139435	0.00135531	0.359259	0.00016303	0.00549785	0.359259	0.000186231	0.000564211	0.359259	0.000138974	0.00452204	0.359259	6.81299e-06	2.97055e-05	0.359259	1.78391e-05	7.43783e-06	0.359259	0.00515046	2.94532e-06	0.359259	0.000242951	0.000543614	0.359259	4.07749e-06	0.00256781	0.359259	0.000511304	3.26746e-05	0.359259	0.00490749
0.362362	0.260632	0.160751	0.362362	0.0065645	0.000271134	0.362362	0.0006477	0.00461001	0.362362	0.000425014	7.7208e-05	0.362362	0.00113538	0.00011974	0.362362	9.89861e-05	0.000275084	0.362362	0.00148974	0.0014311	0.362362	0.000179565	0.00549237	0.362362	0.000205835	0.000522963	0.362362	0.000153591	0.00453652	0.362362	5.98578e-06	2.67711e-05	0.362362	1.96667e-05	8.41639e-06	0.362362	0.00515512	2.85796e-06	0.362362	0.000267912	0.000569889	0.362362	4.75683e-06	0.00267072	0.362362	0.000506364	3.59844e-05	0.362362	0.00491137
0.365465	0.260333	0.163336	0.365465	0.00664988	0.00026988	0.365465	0.000708809	0.00451205	0.365465	0.000469167	7.92216e-05	0.365465	0.00107117	0.000132472	0.365465	9.57148e-05	0.000289914	0.365465	0.00158979	0.00150944	0.365465	0.000197793	0.00548254	0.365465	0.00022721	0.000484298	0.365465	0.00016966	0.00454945	0.365465	5.27098e-06	2.41076e-05	0.365465	2.1828e-05	9.51269e-06	0.365465	0.005157	2.82594e-06	0.365465	0.000295426	0.000599471	0.365465	5.5421e-06	0.0027787	0.365465	0.000505604	3.96123e-05	0.365465	0.00491011
0.368569	0.259975	0.165923	0.368569	0.00673206	0.000270463	0.368569	0.000774922	0.0044125	0.368569	0.000517368	8.2098e-05	0.368569	0.00101102	0.00014641	0.368569	9.35552e-05	0.000306394	0.368569	0.00169458	0.00159028	0.368569	0.00021783	0.00546825	0.368569	0.000250481	0.000448098	0.368569	0.000187282	0.00456063	0.368569	4.65761e-06	2.16939e-05	0.368569	2.4352e-05	1.07394e-05	0.368569	0.00515625	2.84873e-06	0.368569	0.000325664	0.000632458	0.368569	6.44856e-06	0.00289155	0.368569	0.000508948	4.35817e-05	0.368569	0.00490369
0.371672	0.259559	0.168508	0.371672	0.00681109	0.000272874	0.371672	0.000846356	0.00431155	0.371672	0.000569912	8.58624e-05	0.371672	0.000954969	0.000161652	0.371672	9.25045e-05	0.000324571	0.371672	0.00180413	0.00167359	0.371672	0.0002398	0.00544942	0.371672	0.000275778	0.000414251	0.371672	0.000206567	0.00456984	0.371672	4.13615e-06	1.95104e-05	0.371672	2.72719e-05	1.21102e-05	0.371672	0.00515303	2.92656e-06	0.371672	0.000358811	0.00066895	0.371672	7.49348e-06	0.00300908	0.371672	0.000516333	4.79179e-05	0.371672	0.00489216
0.374775	0.259084	0.171093	0.374775	0.00688702	0.00027711	0.374775	0.000923446	0.00420942	0.374775	0.000627107	9.0546e-05	0.374775	0.000903025	0.000178302	0.374775	9.25683e-05	0.000344497	0.374775	0.00191849	0.00175929	0.374775	0.000263834	0.00542602	0.374775	0.000303238	0.000382644	0.374775	0.000227631	0.00457689	0.374775	3.69839e-06	1.75388e-05	0.374775	3.06258e-05	1.36402e-05	0.374775	0.00514751	3.06048e-06	0.374775	0.000395057	0.000709057	0.374775	8.69638e-06	0.00313109	0.374775	0.000527709	5.26474e-05	0.374775	0.00487558
0.377878	0.258552	0.173675	0.377878	0.00695994	0.000283171	0.377878	0.00100654	0.00410628	0.377878	0.000689277	9.61861e-05	0.377878	0.000855219	0.000196469	0.377878	9.37603e-05	0.000366226	0.377878	0.00203767	0.0018473	0.377878	0.000290072	0.00539805	0.377878	0.000333002	0.000353168	0.377878	0.000250597	0.00458159	0.377878	3.33743e-06	1.57622e-05	0.377878	3.44563e-05	1.53458e-05	0.377878	0.00513989	3.25232e-06	0.377878	0.000434605	0.000752893	0.377878	1.00792e-05	0.00325736	0.377878	0.000543035	5.77984e-05	0.377878	0.00485405
0.380981	0.257962	0.176253	0.380981	0.00702996	0.000291064	0.380981	0.00109599	0.00400236	0.380981	0.000756762	0.000102826	0.380981	0.000811575	0.000216271	0.380981	9.61032e-05	0.000389819	0.380981	0.00216171	0.00193755	0.380981	0.000318661	0.00536551	0.380981	0.000365216	0.000325719	0.380981	0.000275594	0.00458376	0.380981	3.04755e-06	1.41652e-05	0.380981	3.88116e-05	1.72446e-05	0.380981	0.00513039	3.50473e-06	0.380981	0.000477666	0.000800578	0.380981	1.16668e-05	0.00338767	0.380981	0.000562285	6.34009e-05	0.380981	0.00482771
0.384084	0.257317	0.178825	0.384084	0.0070972	0.000300801	0.384084	0.00119217	0.00389787	0.384084	0.000829915	0.000110517	0.384084	0.000772125	0.000237831	0.384084	9.96282e-05	0.000415338	0.384084	0.00229059	0.00202993	0.384084	0.000349756	0.00532847	0.384084	0.000400033	0.000300195	0.384084	0.000302757	0.00458324	0.384084	2.82421e-06	1.27334e-05	0.384084	4.37453e-05	1.93561e-05	0.384084	0.00511924	3.82118e-06	0.384084	0.000524462	0.000852237	0.384084	1.34869e-05	0.00352179	0.384084	0.000585441	6.94862e-05	0.384084	0.00479672
0.387187	0.256615	0.181392	0.387187	0.00716179	0.000312401	0.387187	0.00129547	0.00379301	0.387187	0.000909105	0.000119315	0.387187	0.000736906	0.000261279	0.387187	0.000104376	0.000442853	0.387187	0.0024243	0.00212434	0.387187	0.000383519	0.005287	0.387187	0.000437608	0.000276498	0.387187	0.000332228	0.00457989	0.387187	2.66397e-06	1.14539e-05	0.387187	4.93172e-05	2.17009e-05	0.387187	0.00510669	4.20602e-06	0.387187	0.00057522	0.000908001	0.387187	1.55707e-05	0.00365946	0.387187	0.000612496	7.60875e-05	0.387187	0.00476129
0.39029	0.255859	0.183951	0.39029	0.00722391	0.000325884	0.39029	0.00140628	0.00368801	0.39029	0.000994717	0.000129283	0.39029	0.000705957	0.000286755	0.39029	0.000110397	0.000472434	0.39029	0.00256283	0.00222066	0.39029	0.000420122	0.00524121	0.39029	0.000478102	0.000254533	0.39029	0.000364154	0.00457356	0.39029	2.56451e-06	1.03149e-05	0.39029	5.55933e-05	2.43018e-05	0.39029	0.005093	4.66448e-06	0.39029	0.000630178	0.000968004	0.39029	1.79532e-05	0.00380045	0.39029	0.000643452	8.32394e-05	0.39029	0.00472163
0.393393	0.255049	0.186502	0.393393	0.00728373	0.000341281	0.393393	0.00152501	0.00358308	0.393393	0.00108715	0.000140493	0.393393	0.00067933	0.000314402	0.393393	0.000117752	0.000504158	0.393393	0.00270614	0.00231874	0.393393	0.000459743	0.00519124	0.393393	0.00052168	0.000234211	0.393393	0.000398691	0.00456413	0.393393	2.52455e-06	9.30543e-06	0.393393	6.26466e-05	2.71829e-05	0.393393	0.00507843	5.20274e-06	0.393393	0.000689581	0.00103239	0.393393	2.06735e-05	0.00394448	0.393393	0.000678319	9.09784e-05	0.393393	0.00467801
0.396496	0.254186	0.189042	0.396496	0.00734144	0.000358621	0.396496	0.00165209	0.00347844	0.396496	0.00118681	0.000153022	0.396496	0.000657081	0.000344373	0.396496	0.00012651	0.000538105	0.396496	0.00285418	0.00241845	0.396496	0.000502568	0.00513726	0.396496	0.000568511	0.000215445	0.396496	0.000435998	0.00455151	0.396496	2.54393e-06	8.41605e-06	0.396496	7.05573e-05	3.03705e-05	0.396496	0.00506327	5.82795e-06	0.396496	0.000753678	0.00110129	0.396496	2.37753e-05	0.00409129	0.396496	0.000717115	9.93423e-05	0.396496	0.00463071
0.3996	0.25327	0.191571	0.3996	0.00739727	0.000377944	0.3996	0.00178793	0.00337429	0.3996	0.00129412	0.000166954	0.3996	0.00063928	0.000376829	0.3996	0.000136752	0.000574358	0.3996	0.0030069	0.00251963	0.3996	0.00054879	0.00507944	0.3996	0.000618766	0.000198152	0.3996	0.000476242	0.00453561	0.3996	2.62356e-06	7.63812e-06	0.3996	7.94137e-05	3.38928e-05	0.3996	0.0050478	6.54831e-06	0.3996	0.000822728	0.00117486	0.3996	2.73073e-05	0.00424059	0.3996	0.000759864	0.000108371	0.3996	0.00458004
0.402703	0.252304	0.194088	0.402703	0.00745142	0.000399291	0.402703	0.00193298	0.00327087	0.402703	0.00140952	0.000182384	0.402703	0.000626004	0.000411936	0.402703	0.000148571	0.000613004	0.402703	0.00316423	0.00262211	0.402703	0.000598611	0.00501802	0.402703	0.000672622	0.000182257	0.402703	0.000519596	0.00451636	0.402703	2.76547e-06	6.96407e-06	0.402703	8.93124e-05	3.77799e-05	0.402703	0.00503229	7.37313e-06	0.402703	0.000896991	0.00125326	0.402703	3.13236e-05	0.0043921	0.402703	0.000806597	0.000118106	0.402703	0.00452633
0.405806	0.251287	0.196591	0.405806	0.00750415	0.000422709	0.405806	0.00208768	0.00316839	0.405806	0.00153346	0.00019941	0.405806	0.000617347	0.000449872	0.405806	0.000162069	0.000654136	0.405806	0.00332609	0.00272572	0.405806	0.00065224	0.00495322	0.405806	0.000730256	0.000167684	0.405806	0.000566237	0.00449372	0.405806	2.97286e-06	6.38733e-06	0.405806	0.000100359	4.20643e-05	0.405806	0.00501705	8.31287e-06	0.405806	0.000976733	0.00133662	0.405806	3.58845e-05	0.00454552	0.405806	0.000857349	0.000128589	0.405806	0.00446994
0.408909	0.250221	0.19908	0.408909	0.00755568	0.000448247	0.408909	0.0022525	0.00306704	0.408909	0.00166639	0.000218143	0.408909	0.000613413	0.000490819	0.408909	0.000177363	0.000697847	0.408909	0.00349239	0.00283027	0.408909	0.000709891	0.00488531	0.408909	0.000791849	0.000154365	0.408909	0.000616348	0.00446764	0.408909	3.25014e-06	5.90229e-06	0.408909	0.000112668	4.67807e-05	0.408909	0.00500235	9.37925e-06	0.408909	0.00106222	0.00142511	0.408909	4.10568e-05	0.00470055	0.408909	0.000912159	0.000139865	0.408909	0.00441125
0.412012	0.249106	0.201552	0.412012	0.00760628	0.000475961	0.412012	0.0024279	0.00296705	0.412012	0.00180879	0.000238697	0.412012	0.000614322	0.000534969	0.412012	0.000194579	0.000744235	0.412012	0.00366303	0.00293554	0.412012	0.000771788	0.00481456	0.412012	0.000857583	0.000142235	0.412012	0.00067012	0.00443813	0.412012	3.60301e-06	5.50428e-06	0.412012	0.000126366	5.19658e-05	0.412012	0.00498849	1.05853e-05	0.412012	0.00115373	0.00151887	0.412012	4.69146e-05	0.00485687	0.412012	0.000971072	0.00015198	0.412012	0.00435064
0.415115	0.247945	0.204008	0.415115	0.00765622	0.000505909	0.415115	0.00261434	0.00286861	0.415115	0.00196112	0.000261199	0.415115	0.00062021	0.00058252	0.415115	0.000213859	0.000793402	0.415115	0.00383792	0.00304135	0.415115	0.000838162	0.00474128	0.415115	0.000927642	0.000131236	0.415115	0.000727746	0.00440519	0.415115	4.03855e-06	5.18957e-06	0.415115	0.000141588	5.76593e-05	0.415115	0.00497575	1.19455e-05	0.415115	0.00125153	0.00161808	0.415115	5.35396e-05	0.00501417	0.415115	0.00103413	0.000164982	0.415115	0.00428853
0.418218	0.246738	0.206444	0.418218	0.00770577	0.000538154	0.418218	0.00281231	0.00277192	0.418218	0.00212388	0.000285781	0.418218	0.000631232	0.000633679	0.418218	0.000235356	0.000845453	0.418218	0.00401693	0.00314747	0.418218	0.000909248	0.00466579	0.418218	0.00100221	0.000121311	0.418218	0.000789426	0.00436885	0.418218	4.56534e-06	4.95535e-06	0.418218	0.000158482	6.39029e-05	0.418218	0.0049644	1.34758e-05	0.418218	0.00135588	0.00172287	0.418218	6.10224e-05	0.00517213	0.418218	0.00110139	0.000178918	0.418218	0.00422533
0.421321	0.245487	0.208861	0.421321	0.0077552	0.000572761	0.421321	0.00302228	0.00267718	0.421321	0.00229754	0.000312586	0.421321	0.000647557	0.000688661	0.421321	0.000259239	0.000900496	0.421321	0.00419995	0.00325368	0.421321	0.000985291	0.00458841	0.421321	0.00108148	0.000112411	0.421321	0.000855363	0.00432916	0.421321	5.19353e-06	4.79972e-06	0.421321	0.000177209	7.07411e-05	0.421321	0.00495472	1.51938e-05	0.421321	0.00146707	0.00183342	0.421321	6.94624e-05	0.00533042	0.421321	0.00117288	0.000193839	0.421321	0.00416149
0.424424	0.244193	0.211258	0.424424	0.00780481	0.000609799	0.424424	0.00324473	0.00258459	0.424424	0.0024826	0.000341766	0.424424	0.000669376	0.000747688	0.424424	0.000285689	0.000958641	0.424424	0.00438687	0.00335974	0.424424	0.00106654	0.00450951	0.424424	0.00116562	0.000104489	0.424424	0.000925766	0.00428619	0.424424	5.93507e-06	4.72172e-06	0.424424	0.000197941	7.8221e-05	0.424424	0.00494696	1.71188e-05	0.424424	0.00158534	0.00194986	0.424424	7.89695e-05	0.00548871	0.424424	0.00124868	0.000209796	0.424424	0.00409744
0.427528	0.242856	0.213632	0.427528	0.00785487	0.000649342	0.427528	0.00348016	0.00249431	0.427528	0.00267955	0.00037348	0.427528	0.000696901	0.000810988	0.427528	0.000314906	0.00102	0.427528	0.00457755	0.00346542	0.427528	0.00115325	0.00442945	0.427528	0.00125483	9.7505e-05	0.427528	0.00100085	0.00424002	0.427528	6.80379e-06	4.72133e-06	0.427528	0.000220866	8.63925e-05	0.427528	0.00494137	1.92719e-05	0.427528	0.00171097	0.00207236	0.427528	8.96641e-05	0.00564667	0.427528	0.00132881	0.00022684	0.427528	0.00403363
0.430631	0.241479	0.215983	0.430631	0.0079057	0.000691463	0.430631	0.00372904	0.00240654	0.430631	0.0028889	0.000407899	0.430631	0.000730361	0.000878799	0.430631	0.000347102	0.0010847	0.430631	0.00477189	0.00357048	0.430631	0.00124569	0.00434859	0.430631	0.0013493	9.14226e-05	0.430631	0.00108083	0.00419076	0.430631	7.81566e-06	4.79948e-06	0.430631	0.000246184	9.53081e-05	0.430631	0.00493821	2.16761e-05	0.430631	0.0018442	0.00220105	0.430631	0.000101678	0.00580396	0.430631	0.00141333	0.000245025	0.430631	0.00397052
0.433734	0.240063	0.21831	0.433734	0.00795757	0.000736241	0.433734	0.00399186	0.00232145	0.433734	0.00311112	0.000445202	0.433734	0.000770011	0.000951362	0.433734	0.000382507	0.00115285	0.433734	0.00496975	0.00367466	0.433734	0.00134413	0.00426732	0.433734	0.00144919	8.62109e-05	0.433734	0.00116593	0.00413853	0.433734	8.98893e-06	4.95805e-06	0.433734	0.000274112	0.000105023	0.433734	0.00493769	2.43568e-05	0.433734	0.00198528	0.0023361	0.433734	0.000115157	0.00596024	0.433734	0.00150229	0.000264405	0.433734	0.00390855
0.436837	0.23861	0.220611	0.436837	0.00801081	0.000783756	0.436837	0.0042691	0.00223919	0.436837	0.00334672	0.000485578	0.436837	0.000816127	0.00102893	0.436837	0.000421369	0.00122458	0.436837	0.00517102	0.00377772	0.436837	0.00144883	0.00418603	0.436837	0.00155471	8.18435e-05	0.436837	0.00125637	0.00408348	0.436837	1.03444e-05	5.19998e-06	0.436837	0.000304883	0.000115596	0.436837	0.00494004	2.73411e-05	0.436837	0.00213444	0.00247763	0.436837	0.000130258	0.00611519	0.436837	0.00159574	0.000285035	0.436837	0.00384819
0.43994	0.23712	0.222886	0.43994	0.00806571	0.00083409	0.43994	0.00456125	0.00215994	0.43994	0.00359617	0.000529226	0.43994	0.000869007	0.00111176	0.43994	0.000463952	0.00130001	0.43994	0.00537559	0.00387941	0.43994	0.00156009	0.00410513	0.43994	0.00166602	7.82996e-05	0.43994	0.00135239	0.00402576	0.43994	1.19058e-05	5.52923e-06	0.43994	0.000338747	0.000127087	0.43994	0.00494546	3.06588e-05	0.43994	0.00229191	0.00262578	0.43994	0.000147155	0.00626846	0.43994	0.0016937	0.000306968	0.43994	0.00378988
0.443043	0.235595	0.225134	0.443043	0.00812258	0.000887328	0.443043	0.00486878	0.00208385	0.443043	0.00385996	0.000576354	0.443043	0.000928976	0.0012001	0.443043	0.000510539	0.00137928	0.443043	0.00558337	0.00397946	0.443043	0.00167819	0.00402501	0.443043	0.00178331	7.5563e-05	0.443043	0.00145421	0.00396554	0.443043	1.36998e-05	5.95085e-06	0.443043	0.000375972	0.000139561	0.443043	0.00495416	3.43421e-05	0.443043	0.0024579	0.00278069	0.443043	0.000166035	0.00641972	0.443043	0.00179623	0.000330261	0.443043	0.00373408
0.446146	0.234037	0.227352	0.446146	0.00818173	0.000943557	0.446146	0.00519215	0.00201106	0.446146	0.00413855	0.00062718	0.446146	0.000996382	0.00129424	0.446146	0.000561433	0.00146251	0.446146	0.00579425	0.00407764	0.446146	0.00180342	0.00394609	0.446146	0.00190676	7.3623e-05	0.446146	0.00156207	0.00390303	0.446146	1.57565e-05	6.47106e-06	0.446146	0.000416844	0.000153083	0.446146	0.00496632	3.84257e-05	0.446146	0.00263259	0.00294248	0.446146	0.000187103	0.00656866	0.446146	0.00190337	0.00035497	0.446146	0.00368123
0.449249	0.232448	0.229541	0.449249	0.00824347	0.00100286	0.449249	0.00553184	0.00194171	0.449249	0.0044324	0.000681934	0.449249	0.0010716	0.00139443	0.449249	0.000616956	0.00154983	0.449249	0.00600817	0.00417369	0.449249	0.00193609	0.00386877	0.449249	0.00203654	7.2474e-05	0.449249	0.00167622	0.00383843	0.449249	1.81099e-05	7.0973e-06	0.449249	0.000461667	0.000167724	0.449249	0.0049821	4.29473e-05	0.449249	0.00281617	0.00311126	0.449249	0.000210582	0.00671494	0.449249	0.00201514	0.000381148	0.449249	0.00363177
0.452352	0.230829	0.2317	0.452352	0.00830814	0.00106534	0.452352	0.00588829	0.00187596	0.452352	0.00474195	0.000740853	0.452352	0.00115502	0.00150096	0.452352	0.00067745	0.0016414	0.452352	0.00622507	0.00426736	0.452352	0.00207649	0.00379346	0.452352	0.00217282	7.21159e-05	0.452352	0.0017969	0.00377195	0.452352	2.07981e-05	7.83831e-06	0.452352	0.000510769	0.000183556	0.452352	0.00500168	4.79474e-05	0.452352	0.00300881	0.00328713	0.452352	0.000236713	0.00685825	0.452352	0.00213159	0.000408852	0.452352	0.00358612
0.455455	0.229181	0.233826	0.455455	0.00837604	0.00113107	0.455455	0.00626195	0.00181391	0.455455	0.00506763	0.000804186	0.455455	0.00124708	0.0016141	0.455455	0.000743279	0.00173734	0.455455	0.00644489	0.00435842	0.455455	0.00222494	0.00372057	0.455455	0.00231578	7.25539e-05	0.455455	0.00192435	0.00370384	0.455455	2.38638e-05	8.70418e-06	0.455455	0.000564495	0.000200653	0.455455	0.00502522	5.34694e-05	0.455455	0.00321063	0.0034702	0.455455	0.000265757	0.00699828	0.455455	0.00225273	0.000438136	0.455455	0.0035447
0.458559	0.227506	0.23592	0.458559	0.00844752	0.00120015	0.458559	0.00665324	0.00175571	0.458559	0.00540985	0.000872192	0.458559	0.00134823	0.00173414	0.458559	0.000814829	0.00183779	0.458559	0.00666762	0.00444662	0.458559	0.00238176	0.0036505	0.458559	0.00246559	7.3799e-05	0.458559	0.00205882	0.00363434	0.458559	2.73547e-05	9.70651e-06	0.458559	0.000623216	0.000219093	0.458559	0.00505285	5.95603e-05	0.458559	0.00342175	0.00366056	0.458559	0.000297995	0.00713474	0.458559	0.00237861	0.000469054	0.458559	0.00350793
0.461662	0.225807	0.23798	0.461662	0.0085229	0.00127268	0.461662	0.0070626	0.00170146	0.461662	0.00576899	0.000945139	0.461662	0.00145895	0.00186137	0.461662	0.000892508	0.00194291	0.461662	0.00689327	0.00453175	0.461662	0.00254728	0.00358365	0.461662	0.00262242	7.58677e-05	0.461662	0.00220058	0.00356371	0.461662	3.13241e-05	1.08584e-05	0.461662	0.000687321	0.000238956	0.461662	0.00508474	6.62701e-05	0.461662	0.00364229	0.00385828	0.461662	0.000333732	0.00726733	0.461662	0.00250924	0.000501659	0.461662	0.00347618
0.464765	0.224084	0.240006	0.464765	0.00860254	0.00134874	0.464765	0.00749043	0.00165128	0.464765	0.00614542	0.0010233	0.464765	0.00157974	0.00199606	0.464765	0.000976749	0.00205284	0.464765	0.00712186	0.00461357	0.464765	0.00272182	0.00352042	0.464765	0.00278643	7.87825e-05	0.464765	0.00234987	0.00349223	0.464765	3.58314e-05	1.21748e-05	0.464765	0.000757226	0.000260323	0.464765	0.00512102	7.36526e-05	0.464765	0.0038723	0.00406344	0.464765	0.000373296	0.00739577	0.464765	0.00264465	0.000536002	0.464765	0.00344985
0.467868	0.222339	0.241996	0.467868	0.00868677	0.00142842	0.467868	0.00793712	0.00160528	0.467868	0.00653949	0.00110698	0.467868	0.00171114	0.00213851	0.467868	0.00106801	0.00216774	0.467868	0.00735345	0.00469188	0.467868	0.00290574	0.0034612	0.467868	0.0029578	8.25718e-05	0.467868	0.00250697	0.00342017	0.467868	4.09426e-05	1.36724e-05	0.467868	0.000833369	0.00028328	0.467868	0.00516184	8.17652e-05	0.467868	0.00411183	0.00427607	0.467868	0.000417038	0.00751981	0.467868	0.00278487	0.000572134	0.467868	0.00342931
0.470971	0.220574	0.243951	0.470971	0.00877597	0.00151184	0.470971	0.00840304	0.00156357	0.470971	0.00695149	0.00119645	0.470971	0.00185371	0.002289	0.470971	0.00116676	0.00228775	0.470971	0.00758813	0.00476648	0.470971	0.00309937	0.00340637	0.470971	0.0031367	8.72701e-05	0.470971	0.00267213	0.00334781	0.470971	4.6731e-05	1.53696e-05	0.470971	0.000916214	0.000307912	0.470971	0.00520733	9.06692e-05	0.470971	0.00436091	0.00449623	0.470971	0.000465338	0.00763919	0.470971	0.00292992	0.000610102	0.470971	0.0034149
0.474074	0.218791	0.245868	0.474074	0.00887051	0.00159906	0.474074	0.00888856	0.00152624	0.474074	0.00738172	0.00129204	0.474074	0.00200804	0.00244781	0.474074	0.00127352	0.00241303	0.474074	0.00782601	0.0048372	0.474074	0.00330308	0.00335629	0.474074	0.0033233	9.29185e-05	0.474074	0.00284564	0.00327548	0.474074	5.32781e-05	1.72874e-05	0.474074	0.00100625	0.000334308	0.474074	0.00525765	0.00010043	0.474074	0.00461953	0.00472394	0.474074	0.000518599	0.00775368	0.474074	0.00307982	0.000649953	0.474074	0.00340697
0.477177	0.216991	0.247747	0.477177	0.00897077	0.0016902	0.477177	0.00939402	0.00149339	0.477177	0.00783043	0.00139405	0.477177	0.00217474	0.00261524	0.477177	0.00138881	0.00254375	0.477177	0.00806728	0.00490386	0.477177	0.00351723	0.00331133	0.477177	0.00351777	9.95644e-05	0.477177	0.00302777	0.00320345	0.477177	6.0674e-05	1.94487e-05	0.477177	0.00110399	0.000362558	0.477177	0.00531296	0.000111116	0.477177	0.00488765	0.00495922	0.477177	0.000577255	0.00786305	0.477177	0.0032346	0.000691731	0.477177	0.00340585
0.48028	0.215177	0.249588	0.48028	0.00907715	0.00178535	0.48028	0.00991974	0.00146511	0.48028	0.00829785	0.00150281	0.48028	0.00235448	0.00279156	0.48028	0.0015132	0.00268006	0.48028	0.0083121	0.0049663	0.48028	0.0037422	0.00327183	0.48028	0.00372029	0.000107262	0.48028	0.0032188	0.00313206	0.48028	6.90182e-05	2.18788e-05	0.48028	0.00120997	0.000392752	0.48028	0.00537342	0.000122803	0.48028	0.00516523	0.00520206	0.48028	0.000641768	0.0079671	0.48028	0.0033943	0.000735478	0.48028	0.00341186
0.483383	0.21335	0.251389	0.483383	0.00919007	0.00188459	0.483383	0.010466	0.00144149	0.483383	0.00878416	0.00161866	0.483383	0.00254791	0.00297705	0.483383	0.00164726	0.00282213	0.483383	0.00856074	0.00502439	0.483383	0.00397838	0.00323813	0.483383	0.00393106	0.000116072	0.483383	0.00341902	0.00306162	0.483383	7.84208e-05	2.4606e-05	0.483383	0.00132477	0.000424982	0.483383	0.00543922	0.000135567	0.483383	0.00545216	0.00545246	0.483383	0.000712631	0.00806566	0.483383	0.00355895	0.000781232	0.483383	0.00342529
0.486486	0.211512	0.253151	0.486486	0.00930996	0.00198803	0.486486	0.0110332	0.00142262	0.486486	0.00928951	0.00174192	0.486486	0.00275573	0.00317198	0.486486	0.00179163	0.00297013	0.486486	0.00881346	0.00507801	0.486486	0.00422618	0.00321056	0.486486	0.00415024	0.000126064	0.486486	0.00362874	0.00299245	0.486486	8.90032e-05	2.76611e-05	0.486486	0.00144898	0.000459343	0.486486	0.00551056	0.000149491	0.486486	0.00574833	0.00571038	0.486486	0.00079037	0.00815855	0.486486	0.00372859	0.000829028	0.486486	0.00344644
0.48959	0.209664	0.254872	0.48959	0.00943727	0.00209576	0.48959	0.0116215	0.00140859	0.48959	0.00981403	0.00187295	0.48959	0.00297869	0.00337662	0.48959	0.00194692	0.00312424	0.48959	0.00907059	0.00512706	0.48959	0.004486	0.00318942	0.48959	0.00437806	0.000137312	0.48959	0.00384825	0.00292489	0.48959	0.000100899	3.1078e-05	0.48959	0.00158322	0.000495927	0.48959	0.00558767	0.000164664	0.48959	0.0060536	0.00597577	0.48959	0.00087554	0.00824563	0.48959	0.00390327	0.000878899	0.48959	0.0034756
0.492693	0.207808	0.256551	0.492693	0.00957248	0.00220787	0.492693	0.0122311	0.00139947	0.492693	0.0103578	0.00201211	0.492693	0.00321753	0.00359122	0.492693	0.00211383	0.00328463	0.492693	0.00933251	0.00517146	0.492693	0.00475827	0.00317501	0.492693	0.00461471	0.000149901	0.492693	0.00407787	0.00285926	0.492693	0.000114254	3.48939e-05	0.492693	0.00172814	0.000534827	0.492693	0.00567079	0.000181176	0.492693	0.0063678	0.00624857	0.492693	0.000968733	0.00832678	0.492693	0.00408304	0.000930873	0.492693	0.00351304
0.495796	0.205947	0.25819	0.495796	0.00971607	0.00232445	0.495796	0.0128624	0.00139534	0.495796	0.0109208	0.00215974	0.495796	0.00347305	0.00381603	0.495796	0.00229304	0.00345148	0.495796	0.00959961	0.00521116	0.495796	0.00504345	0.0031676	0.495796	0.00486042	0.000163921	0.495796	0.00431791	0.0027959	0.495796	0.000129231	3.91496e-05	0.495796	0.00188441	0.000576138	0.495796	0.0057602	0.000199126	0.495796	0.00669073	0.00652871	0.495796	0.00107057	0.0084019	0.495796	0.00426798	0.000984975	0.495796	0.00355902
0.498899	0.204081	0.259785	0.498899	0.00986856	0.00244561	0.498899	0.0135154	0.00139629	0.498899	0.0115031	0.00231623	0.498899	0.00374604	0.00405131	0.498899	0.00248529	0.00362497	0.498899	0.00987238	0.00524611	0.498899	0.00534199	0.00316745	0.498899	0.00511541	0.000179472	0.498899	0.00456871	0.00273516	0.498899	0.000146006	4.38896e-05	0.498899	0.00205275	0.000619952	0.498899	0.00585621	0.000218616	0.498899	0.00702217	0.00681608	0.498899	0.00118172	0.0084709	0.498899	0.00445817	0.00104123	0.498899	0.00361382
0.502002	0.202214	0.261339	0.502002	0.0100305	0.00257143	0.502002	0.0141905	0.00140239	0.502002	0.0121047	0.00248193	0.502002	0.00403735	0.00429727	0.502002	0.00269135	0.00380529	0.502002	0.0101513	0.0052763	0.502002	0.00565438	0.00317481	0.502002	0.00537994	0.000196662	0.502002	0.00483061	0.00267737	0.502002	0.000164772	4.91625e-05	0.502002	0.00223389	0.000666362	0.502002	0.00595918	0.000239752	0.502002	0.00736187	0.00711058	0.502002	0.00130288	0.00853373	0.502002	0.0046537	0.00109964	0.502002	0.0036777
0.505105	0.200346	0.262849	0.505105	0.0102024	0.00270202	0.505105	0.0148878	0.00141373	0.505105	0.0127255	0.00265722	0.505105	0.00434784	0.00455415	0.505105	0.002912	0.00399264	0.505105	0.010437	0.00530175	0.505105	0.00598111	0.00318991	0.505105	0.00565428	0.000215607	0.505105	0.00510396	0.00262288	0.505105	0.000185741	5.50211e-05	0.505105	0.00242858	0.000715457	0.505105	0.0060695	0.000262647	0.505105	0.00770956	0.00741207	0.505105	0.00143477	0.00859035	0.505105	0.00485468	0.00116023	0.505105	0.00375092
0.508208	0.198479	0.264315	0.508208	0.010385	0.00283745	0.508208	0.0156073	0.00143039	0.508208	0.0133653	0.00284248	0.508208	0.0046784	0.00482214	0.508208	0.00314807	0.0041872	0.508208	0.01073	0.00532247	0.508208	0.00632272	0.00321295	0.508208	0.0059387	0.000236434	0.508208	0.00538913	0.00257203	0.508208	0.000209144	6.15229e-05	0.508208	0.0026376	0.000767327	0.508208	0.0061876	0.000287418	0.508208	0.00806497	0.00772041	0.508208	0.00157818	0.00864075	0.508208	0.00506125	0.00122301	0.508208	0.00383375
0.511311	0.196615	0.265738	0.511311	0.0105788	0.00297784	0.511311	0.0163494	0.00145244	0.511311	0.0140241	0.00303809	0.511311	0.00502996	0.00510145	0.511311	0.00340041	0.00438919	0.511311	0.011031	0.00533854	0.511311	0.00667974	0.00324411	0.511311	0.00623352	0.000259276	0.511311	0.00568648	0.00252517	0.511311	0.000235232	6.87303e-05	0.511311	0.00286179	0.000822059	0.511311	0.00631395	0.00031419	0.511311	0.00842778	0.00803544	0.511311	0.0017339	0.00868496	0.511311	0.00527354	0.00128797	0.511311	0.00392646
0.514414	0.194756	0.267117	0.514414	0.0107844	0.00312327	0.514414	0.017114	0.00147997	0.514414	0.0147016	0.00324444	0.514414	0.00540345	0.00539225	0.514414	0.00366991	0.0045988	0.514414	0.0113407	0.00535004	0.514414	0.00705275	0.00328358	0.514414	0.00653907	0.000284279	0.514414	0.00599641	0.00248266	0.514414	0.000264279	7.67112e-05	0.514414	0.00310196	0.000879738	0.514414	0.00644911	0.00034309	0.514414	0.00879769	0.00835699	0.514414	0.00190279	0.008723	0.514414	0.00549174	0.00135512	0.514414	0.00402935
0.517518	0.192904	0.268451	0.517518	0.0110027	0.00327385	0.517518	0.0179014	0.00151307	0.517518	0.0153977	0.00346189	0.517518	0.00579984	0.00569471	0.517518	0.0039575	0.00481625	0.517518	0.0116599	0.00535707	0.517518	0.00744235	0.00333151	0.517518	0.00685571	0.000311598	0.517518	0.00631932	0.00244484	0.517518	0.000296583	8.55389e-05	0.517518	0.00335899	0.000940445	0.517518	0.00659366	0.000374252	0.517518	0.00917435	0.00868485	0.517518	0.00208573	0.00875494	0.517518	0.00571604	0.00142445	0.517518	0.0041427
0.520621	0.19106	0.26974	0.520621	0.0112342	0.00342968	0.520621	0.0187115	0.00155183	0.520621	0.016112	0.00369084	0.520621	0.00622013	0.00600898	0.520621	0.00426412	0.00504175	0.520621	0.0119893	0.00535976	0.520621	0.00784916	0.00338802	0.520621	0.00718381	0.000341397	0.520621	0.00665562	0.00241206	0.520621	0.000332468	9.52927e-05	0.520621	0.00363376	0.00100426	0.520621	0.00674824	0.000407815	0.520621	0.00955745	0.00901882	0.520621	0.00228365	0.00878086	0.520621	0.00594666	0.00149594	0.520621	0.00426685
0.523724	0.189226	0.270985	0.523724	0.0114797	0.00359084	0.523724	0.0195445	0.00159633	0.523724	0.0168444	0.00393167	0.523724	0.00666533	0.0063352	0.523724	0.00459076	0.00527553	0.523724	0.0123298	0.00535828	0.523724	0.00827385	0.00345322	0.523724	0.00752381	0.00037385	0.523724	0.00700575	0.00238467	0.523724	0.000372283	0.000106058	0.523724	0.00392719	0.00107126	0.523724	0.00691356	0.000443924	0.523724	0.00994663	0.00935868	0.523724	0.00249751	0.00880087	0.523724	0.00618384	0.00156958	0.523724	0.00440212
0.526827	0.187404	0.272185	0.526827	0.01174	0.00375746	0.526827	0.0204005	0.00164667	0.526827	0.0175944	0.00418476	0.526827	0.00713648	0.00667349	0.526827	0.00493844	0.0055178	0.526827	0.0126824	0.0053528	0.526827	0.00871709	0.00352722	0.526827	0.00787614	0.000409146	0.526827	0.00737015	0.00236304	0.526827	0.000416409	0.000117928	0.526827	0.0042402	0.00114151	0.526827	0.0070904	0.000482729	0.526827	0.0103416	0.00970418	0.526827	0.00272831	0.00881511	0.526827	0.00642788	0.00164535	0.526827	0.00454887
0.52993	0.185596	0.273339	0.52993	0.0120159	0.00392963	0.52993	0.0212795	0.00170295	0.52993	0.0183619	0.00445048	0.52993	0.00763465	0.00702393	0.52993	0.0053082	0.0057688	0.52993	0.0130478	0.00534354	0.52993	0.00917963	0.00361009	0.52993	0.00824129	0.000447479	0.52993	0.00774928	0.00234751	0.52993	0.000465255	0.000131001	0.52993	0.00457374	0.00121508	0.52993	0.0072796	0.000524385	0.52993	0.0107419	0.0100551	0.52993	0.00297709	0.00882372	0.52993	0.00667908	0.00172322	0.52993	0.00470752
0.533033	0.183802	0.274449	0.533033	0.0123083	0.00410747	0.533033	0.0221816	0.00176528	0.533033	0.0191464	0.0047292	0.533033	0.00816093	0.00738663	0.533033	0.00570114	0.00602876	0.533033	0.0134272	0.00533072	0.533033	0.00966221	0.00370187	0.533033	0.00861977	0.00048906	0.533033	0.00814363	0.00233845	0.533033	0.000519263	0.000145386	0.533033	0.00492879	0.00129203	0.533033	0.00748206	0.000569052	0.533033	0.0111473	0.0104111	0.533033	0.00324493	0.0088269	0.533033	0.00693778	0.00180317	0.533033	0.00487847
0.536136	0.182026	0.275514	0.536136	0.012618	0.00429108	0.536136	0.0231068	0.00183377	0.536136	0.0199476	0.00502129	0.536136	0.00871642	0.00776164	0.536136	0.00611836	0.00629794	0.536136	0.0138215	0.0053146	0.536136	0.0101656	0.00380262	0.536136	0.00901215	0.000534109	0.536136	0.00855367	0.00233621	0.536136	0.000578912	0.000161196	0.536136	0.00530633	0.00137242	0.536136	0.00769875	0.000616897	0.536136	0.0115575	0.010772	0.536136	0.00353293	0.00882484	0.536136	0.00720436	0.00188515	0.536136	0.0050622
0.539239	0.180268	0.276533	0.539239	0.0129459	0.00448059	0.539239	0.0240552	0.00190853	0.539239	0.0207652	0.00532712	0.539239	0.00930227	0.008149	0.539239	0.00656102	0.00657657	0.539239	0.0142318	0.00529546	0.539239	0.0106907	0.00391233	0.539239	0.00941902	0.000582857	0.539239	0.00897993	0.00234115	0.539239	0.000644715	0.000178556	0.539239	0.00570737	0.00145631	0.539239	0.00793072	0.000668091	0.539239	0.0119722	0.0111374	0.539239	0.00384226	0.00881776	0.539239	0.00747924	0.00196913	0.539239	0.00525922
0.542342	0.17853	0.277508	0.542342	0.013293	0.00467611	0.542342	0.0250269	0.0019897	0.542342	0.0215986	0.00564703	0.542342	0.00991963	0.00854874	0.542342	0.00703029	0.00686491	0.542342	0.014659	0.0052736	0.542342	0.0112384	0.00403102	0.542342	0.00984101	0.00063555	0.542342	0.00942292	0.00235365	0.542342	0.000717224	0.000197597	0.542342	0.00613292	0.00154374	0.542342	0.00817909	0.000722809	0.542342	0.0123911	0.0115072	0.542342	0.0041741	0.00880591	0.542342	0.00776287	0.00205506	0.542342	0.00547007
0.545445	0.176814	0.278437	0.545445	0.0136602	0.00487779	0.545445	0.026022	0.0020774	0.545445	0.0224477	0.00598136	0.545445	0.0105697	0.00896087	0.545445	0.00752739	0.00716323	0.545445	0.0151045	0.00524936	0.545445	0.0118095	0.00415866	0.545445	0.0102788	0.000692443	0.545445	0.00988318	0.00237406	0.545445	0.000797031	0.000218461	0.545445	0.00658401	0.00163476	0.545445	0.00844503	0.000781234	0.545445	0.0128139	0.0118809	0.545445	0.00452966	0.00878954	0.545445	0.00805574	0.00214291	0.545445	0.00569538
0.548549	0.175121	0.279323	0.548549	0.0140486	0.00508574	0.548549	0.0270404	0.00217177	0.548549	0.0233118	0.00633046	0.548549	0.0112536	0.00938539	0.548549	0.00805356	0.00747177	0.548549	0.0155691	0.00522307	0.548549	0.0124051	0.00429522	0.548549	0.0107332	0.000753808	0.548549	0.0103613	0.00240277	0.548549	0.000884772	0.0002413	0.548549	0.00706168	0.0017294	0.548549	0.0087298	0.000843551	0.548549	0.0132406	0.0122582	0.548549	0.0049102	0.00876894	0.548549	0.00835838	0.00223262	0.548549	0.00593581
0.551652	0.173453	0.280163	0.551652	0.0144591	0.00530011	0.551652	0.0280824	0.00227298	0.551652	0.0241908	0.00669466	0.551652	0.0119726	0.00982225	0.551652	0.00861009	0.00779083	0.551652	0.0160542	0.00519511	0.551652	0.0130261	0.00444064	0.551652	0.0112048	0.000819925	0.551652	0.0108578	0.00244013	0.551652	0.000981128	0.000266275	0.551652	0.00756698	0.0018277	0.551652	0.00903474	0.000909952	0.551652	0.0136708	0.0126389	0.551652	0.005317	0.00874441	0.551652	0.00867136	0.00232414	0.551652	0.00619208
0.554755	0.171812	0.28096	0.554755	0.0148928	0.00552105	0.554755	0.029148	0.00238118	0.554755	0.0250843	0.00707425	0.554755	0.012728	0.0102714	0.554755	0.00919826	0.00812068	0.554755	0.0165609	0.00516585	0.554755	0.0136735	0.00459485	0.554755	0.0116945	0.000891092	0.554755	0.0113732	0.00248655	0.554755	0.00108682	0.000293558	0.554755	0.00810094	0.00192969	0.554755	0.00936123	0.000980632	0.554755	0.0141045	0.0130226	0.554755	0.00575138	0.00871626	0.554755	0.00899531	0.00241742	0.554755	0.00646497
0.557858	0.170199	0.281712	0.557858	0.0153508	0.00574873	0.557858	0.0302373	0.00249654	0.557858	0.0259918	0.00746955	0.557858	0.013521	0.0107328	0.557858	0.00981944	0.00846159	0.557858	0.0170903	0.00513572	0.557858	0.0143486	0.00475777	0.557858	0.0122033	0.000967616	0.557858	0.0119083	0.00254239	0.557858	0.00120264	0.000323333	0.557858	0.00866463	0.00203538	0.557858	0.00971074	0.00105579	0.557858	0.0145415	0.013409	0.557858	0.00621468	0.00868483	0.557858	0.00933087	0.00251241	0.557858	0.00675536
0.560961	0.168615	0.282421	0.560961	0.0158342	0.0059833	0.560961	0.0313505	0.00261926	0.560961	0.0269131	0.00788084	0.560961	0.0143528	0.0112064	0.560961	0.010475	0.00881387	0.560961	0.0176436	0.00510514	0.560961	0.0150523	0.0049293	0.560961	0.0127319	0.00104982	0.560961	0.0124635	0.00260806	0.560961	0.0013294	0.000355795	0.560961	0.00925909	0.00214481	0.560961	0.0100848	0.00113564	0.560961	0.014982	0.0137977	0.560961	0.00670828	0.00865045	0.560961	0.00967873	0.00260904	0.560961	0.00706417
0.564064	0.167063	0.283087	0.564064	0.0163441	0.00622494	0.564064	0.0324878	0.00274954	0.564064	0.0278479	0.00830841	0.564064	0.0152248	0.0116921	0.564064	0.0111663	0.00917781	0.564064	0.0182221	0.00507454	0.564064	0.015786	0.00510934	0.564064	0.0132813	0.00113804	0.564064	0.0130395	0.00268395	0.564064	0.00146798	0.00039115	0.564064	0.00988538	0.00225798	0.564064	0.010485	0.00122038	0.564064	0.0154259	0.0141885	0.564064	0.00723356	0.0086135	0.564064	0.0100396	0.00270728	0.564064	0.00739241
0.567167	0.165542	0.28371	0.567167	0.0168818	0.00647385	0.567167	0.0336493	0.00288758	0.567167	0.0287959	0.0087525	0.567167	0.0161383	0.0121897	0.567167	0.0118947	0.0095537	0.567167	0.0188269	0.0050444	0.567167	0.0165508	0.00529775	0.567167	0.0138525	0.00123263	0.567167	0.0136369	0.00277046	0.567167	0.00161932	0.000429618	0.567167	0.0105445	0.00237491	0.567167	0.010913	0.00131023	0.567167	0.0158734	0.014581	0.567167	0.00779194	0.00857434	0.567167	0.0104144	0.00280707	0.567167	0.00774117
0.57027	0.164056	0.284291	0.57027	0.0174483	0.00673023	0.57027	0.0348353	0.00303363	0.57027	0.0297569	0.00921337	0.57027	0.0170945	0.0126991	0.57027	0.0126618	0.00994186	0.57027	0.0194591	0.00501518	0.57027	0.0173481	0.00549441	0.57027	0.0144467	0.00133395	0.57027	0.0142564	0.00286802	0.57027	0.00178442	0.000471432	0.57027	0.0112376	0.00249561	0.57027	0.0113704	0.0014054	0.57027	0.0163246	0.0149749	0.57027	0.00838488	0.00853335	0.57027	0.0108038	0.00290836	0.57027	0.00811162
0.573373	0.162605	0.28483	0.573373	0.018045	0.00699428	0.573373	0.0360462	0.00318792	0.573373	0.0307308	0.00969125	0.573373	0.0180949	0.0132202	0.573373	0.013469	0.0103426	0.573373	0.02012	0.00498738	0.573373	0.018179	0.00569917	0.573373	0.0150647	0.00144237	0.573373	0.0148986	0.00297704	0.573373	0.00196432	0.000516838	0.573373	0.0119656	0.00262009	0.573373	0.0118592	0.00150613	0.573373	0.0167799	0.0153698	0.573373	0.00901383	0.00849093	0.573373	0.0112087	0.0030111	0.573373	0.00850503
0.576476	0.16119	0.285327	0.576476	0.018673	0.00726625	0.576476	0.0372821	0.00335074	0.576476	0.0317175	0.0101863	0.576476	0.0191408	0.0137529	0.576476	0.0143179	0.0107562	0.576476	0.0208108	0.0049615	0.576476	0.0190451	0.00591189	0.576476	0.0157079	0.00155829	0.576476	0.0155642	0.00309796	0.576476	0.00216014	0.000566096	0.576476	0.0127295	0.00274835	0.576476	0.0123809	0.00161263	0.576476	0.0172395	0.0157655	0.576476	0.00968026	0.00844747	0.576476	0.0116301	0.00311525	0.576476	0.00892274
0.57958	0.159814	0.285784	0.57958	0.0193335	0.00754637	0.57958	0.0385435	0.00352235	0.57958	0.0327168	0.0106989	0.57958	0.0202335	0.0142971	0.57958	0.0152098	0.0111831	0.57958	0.0215325	0.00493806	0.57958	0.0199477	0.0061324	0.57958	0.0163773	0.00168212	0.57958	0.0162537	0.00323122	0.57958	0.00237305	0.00061948	0.57958	0.0135304	0.00288041	0.57958	0.0129376	0.00172513	0.57958	0.0177039	0.0161616	0.57958	0.0103857	0.00840338	0.57958	0.0120688	0.00322077	0.57958	0.0093662
0.582683	0.158477	0.2862	0.582683	0.0200279	0.00783491	0.582683	0.0398308	0.00370308	0.582683	0.0337289	0.011229	0.582683	0.0213744	0.0148524	0.582683	0.0161465	0.0116235	0.582683	0.0222863	0.00491759	0.582683	0.0208883	0.00636056	0.582683	0.0170742	0.00181427	0.582683	0.0169679	0.00337728	0.582683	0.00260431	0.000677279	0.582683	0.0143692	0.00301627	0.582683	0.0135311	0.00184388	0.582683	0.0181736	0.0165579	0.582683	0.0111316	0.00835909	0.582683	0.0125259	0.00332764	0.582683	0.00983692
0.585786	0.157181	0.286577	0.585786	0.0207574	0.00813214	0.585786	0.0411444	0.00389325	0.585786	0.0347538	0.0117769	0.585786	0.0225649	0.0154189	0.585786	0.0171294	0.0120777	0.585786	0.0230732	0.00490063	0.585786	0.0218683	0.0065962	0.585786	0.0177998	0.00195518	0.585786	0.0177075	0.00353661	0.585786	0.00285521	0.000739799	0.585786	0.0152468	0.00315594	0.585786	0.0141632	0.0019691	0.585786	0.0186493	0.016954	0.585786	0.0119195	0.008315	0.585786	0.0130024	0.00343583	0.585786	0.0103366
0.588889	0.155926	0.286915	0.588889	0.0215234	0.00843836	0.588889	0.0424849	0.00409321	0.588889	0.0357918	0.0123427	0.588889	0.0238063	0.0159963	0.588889	0.0181601	0.0125462	0.588889	0.0238944	0.00488773	0.588889	0.0228893	0.00683916	0.588889	0.0185554	0.0021053	0.588889	0.018473	0.00370968	0.588889	0.00312714	0.000807358	0.588889	0.0161643	0.00329943	0.588889	0.0148361	0.00210105	0.588889	0.0191317	0.0173498	0.588889	0.012751	0.00827153	0.588889	0.0134993	0.00354533	0.588889	0.0108668
0.591992	0.154715	0.287215	0.591992	0.0223272	0.00875389	0.591992	0.043853	0.00430333	0.591992	0.0368429	0.0129265	0.591992	0.0251001	0.0165845	0.591992	0.0192404	0.0130293	0.591992	0.0247509	0.00487946	0.591992	0.023953	0.00708928	0.591992	0.0193424	0.00226508	0.591992	0.0192651	0.003897	0.591992	0.00342154	0.000880292	0.591992	0.0171225	0.00344678	0.591992	0.0155515	0.00223996	0.591992	0.0196217	0.0177449	0.591992	0.0136276	0.00822912	0.591992	0.0140177	0.00365614	0.591992	0.0114295
0.595095	0.153548	0.287477	0.595095	0.02317	0.00907907	0.595095	0.0452491	0.00452404	0.595095	0.0379078	0.0135285	0.595095	0.0264477	0.0171833	0.595095	0.0203716	0.0135272	0.595095	0.0256437	0.00487638	0.595095	0.0250608	0.00734641	0.595095	0.0201621	0.00243501	0.595095	0.0200845	0.00409907	0.595095	0.00373993	0.000958955	0.595095	0.0181223	0.00359799	0.595095	0.0163115	0.0023861	0.595095	0.0201201	0.0181392	0.595095	0.0145508	0.00818818	0.595095	0.0145588	0.00376827	0.595095	0.0120265
0.598198	0.152427	0.287702	0.598198	0.0240534	0.00941424	0.598198	0.0466742	0.00475575	0.598198	0.0389866	0.0141488	0.598198	0.0278504	0.0177926	0.598198	0.0215556	0.0140403	0.598198	0.0265737	0.00487908	0.598198	0.0262144	0.00761041	0.598198	0.021016	0.00261557	0.598198	0.0209319	0.00431644	0.598198	0.0040839	0.00104371	0.598198	0.0191646	0.00375311	0.598198	0.0171181	0.00253971	0.598198	0.020628	0.0185323	0.598198	0.0155222	0.00814916	0.598198	0.0151237	0.00388174	0.598198	0.01266
0.601301	0.151352	0.287892	0.601301	0.0249785	0.0097598	0.601301	0.0481289	0.00499893	0.601301	0.0400801	0.0147874	0.601301	0.0293096	0.0184121	0.601301	0.022794	0.0145691	0.601301	0.0275419	0.00488814	0.601301	0.0274154	0.00788113	0.601301	0.0219053	0.00280727	0.601301	0.0218078	0.00454963	0.601301	0.00445511	0.00113496	0.601301	0.0202501	0.00391219	0.601301	0.0179732	0.00270105	0.601301	0.0211465	0.0189242	0.601301	0.0165433	0.00811246	0.601301	0.0157136	0.00399658	0.601301	0.0133318
0.604404	0.150326	0.288046	0.604404	0.0259469	0.0101161	0.604404	0.0496142	0.00525408	0.604404	0.0411889	0.0154444	0.604404	0.0308267	0.0190419	0.604404	0.0240884	0.0151138	0.604404	0.0285491	0.00490417	0.604404	0.0286657	0.00815845	0.604404	0.0228317	0.00301063	0.604404	0.0227129	0.00479922	0.604404	0.00485531	0.00123308	0.604404	0.0213798	0.00407528	0.604404	0.0188789	0.00287039	0.604404	0.0216771	0.0193146	0.604404	0.0176158	0.00807852	0.604404	0.0163298	0.00411285	0.604404	0.0140443
0.607508	0.149348	0.288166	0.607508	0.0269599	0.0104837	0.607508	0.0511311	0.00552171	0.607508	0.0423137	0.0161199	0.607508	0.032403	0.0196818	0.607508	0.0254405	0.0156748	0.607508	0.0295963	0.00492777	0.607508	0.0299668	0.00844225	0.607508	0.0237966	0.00322617	0.607508	0.0236479	0.0050658	0.607508	0.0052863	0.00133852	0.607508	0.0225543	0.00424245	0.607508	0.0198371	0.00304799	0.607508	0.0222209	0.0197033	0.607508	0.0187412	0.00804777	0.607508	0.0169734	0.00423062	0.607508	0.0147998
0.610611	0.148421	0.288253	0.610611	0.0280189	0.010863	0.610611	0.0526806	0.00580238	0.610611	0.0434555	0.016814	0.610611	0.03404	0.0203316	0.610611	0.0268519	0.0162524	0.610611	0.0306841	0.00495956	0.610611	0.0313204	0.00873245	0.610611	0.0248015	0.00345444	0.610611	0.0246134	0.00534996	0.610611	0.00574997	0.0014517	0.610611	0.0237744	0.00441379	0.610611	0.0208498	0.00323413	0.610611	0.0227796	0.0200904	0.610611	0.0199211	0.00802063	0.610611	0.0176457	0.00434998	0.610611	0.0156005
0.613714	0.147545	0.288307	0.613714	0.0291254	0.0112543	0.613714	0.0542638	0.00609669	0.613714	0.0446152	0.0175266	0.613714	0.035739	0.0209913	0.613714	0.0283243	0.016847	0.613714	0.0318133	0.00500016	0.613714	0.0327284	0.00902896	0.613714	0.0258479	0.003696	0.613714	0.02561	0.00565235	0.613714	0.00624828	0.00157308	0.613714	0.0250408	0.0045894	0.613714	0.0219189	0.0034291	0.613714	0.0233548	0.0204756	0.613714	0.021157	0.00799751	0.613714	0.0183481	0.00447105	0.613714	0.016449
0.616817	0.146721	0.288329	0.616817	0.0302809	0.0116584	0.616817	0.0558821	0.00640527	0.616817	0.045794	0.0182578	0.616817	0.0375012	0.0216609	0.616817	0.0298594	0.0174589	0.616817	0.0329847	0.0050502	0.616817	0.0341924	0.00933173	0.616817	0.0269374	0.00395143	0.616817	0.0266383	0.00597361	0.616817	0.00678327	0.00170314	0.616817	0.0263541	0.00476942	0.616817	0.0230462	0.00363316	0.616817	0.0239482	0.0208589	0.616817	0.0224506	0.00797884	0.616817	0.0190817	0.00459395	0.616817	0.0173477
0.61992	0.14595	0.28832	0.61992	0.0314867	0.0120757	0.61992	0.0575367	0.00672879	0.61992	0.0469932	0.0190076	0.61992	0.0393281	0.0223403	0.61992	0.0314589	0.0180886	0.61992	0.034199	0.00511033	0.61992	0.0357141	0.00964073	0.61992	0.0280717	0.00422131	0.61992	0.027699	0.00631442	0.61992	0.00735706	0.00184236	0.61992	0.027715	0.00495398	0.61992	0.0242336	0.00384662	0.61992	0.0245616	0.0212403	0.61992	0.0238033	0.00796503	0.61992	0.019848	0.00471883	0.61992	0.0182993
0.623023	0.145234	0.288282	0.623023	0.0327444	0.0125067	0.623023	0.0592291	0.00706795	0.623023	0.0482141	0.019776	0.623023	0.0412208	0.0230295	0.623023	0.0331245	0.0187363	0.623023	0.0354566	0.0051812	0.623023	0.0372954	0.00995595	0.623023	0.0292522	0.00450623	0.623023	0.0287926	0.00667548	0.623023	0.00797181	0.00199127	0.623023	0.0291241	0.00514328	0.623023	0.025483	0.00406976	0.623023	0.025197	0.0216197	0.623023	0.0252169	0.0079565	0.623023	0.0206483	0.0048459	0.623023	0.0193064
0.626126	0.144573	0.288215	0.626126	0.0340555	0.0129521	0.626126	0.0609609	0.00742349	0.626126	0.0494582	0.0205631	0.626126	0.0431807	0.0237286	0.626126	0.0348576	0.0194024	0.626126	0.0367584	0.00526346	0.626126	0.0389379	0.0102774	0.626126	0.0304807	0.00480681	0.626126	0.0299198	0.00705753	0.626126	0.0086298	0.00215038	0.626126	0.0305819	0.0053375	0.626126	0.0267961	0.0043029	0.626126	0.0258565	0.0219973	0.626126	0.0266929	0.00795365	0.626126	0.021484	0.00497534	0.626126	0.0203718
0.629229	0.143968	0.28812	0.629229	0.0354214	0.0134125	0.629229	0.0627336	0.00779622	0.629229	0.0507273	0.0213688	0.629229	0.045209	0.0244376	0.629229	0.0366601	0.0200873	0.629229	0.0381047	0.00535781	0.629229	0.0406433	0.0106052	0.629229	0.0317588	0.00512369	0.629229	0.0310812	0.00746133	0.629229	0.00933334	0.00232025	0.629229	0.0320889	0.00553688	0.629229	0.0281746	0.00454634	0.629229	0.0265422	0.0223729	0.629229	0.0282329	0.00795689	0.629229	0.0223564	0.0051074	0.629229	0.0214981
0.632332	0.143421	0.287998	0.632332	0.0368438	0.0138886	0.632332	0.0645492	0.00818695	0.632332	0.0520231	0.0221932	0.632332	0.0473067	0.0251567	0.632332	0.0385335	0.0207913	0.632332	0.0394962	0.00546492	0.632332	0.0424133	0.0109394	0.632332	0.0330882	0.00545749	0.632332	0.0322774	0.00788767	0.632332	0.0100848	0.00250145	0.632332	0.0336457	0.00574169	0.632332	0.0296202	0.0048004	0.632332	0.0272565	0.0227468	0.632332	0.0298385	0.00796664	0.632332	0.0232668	0.00524235	0.632332	0.0226883
0.635435	0.142931	0.28785	0.635435	0.0383242	0.014381	0.635435	0.0664094	0.00859655	0.635435	0.0533475	0.0230363	0.635435	0.0494752	0.0258859	0.635435	0.0404795	0.0215147	0.635435	0.0409334	0.00558549	0.635435	0.0442496	0.0112801	0.635435	0.0344705	0.00580888	0.635435	0.033509	0.00833736	0.635435	0.0108868	0.00269455	0.635435	0.0352528	0.00595222	0.635435	0.0311343	0.00506542	0.635435	0.0280017	0.023119	0.635435	0.0315113	0.00798328	0.635435	0.0242167	0.00538048	0.635435	0.0239452
0.638539	0.142501	0.287678	0.638539	0.0398642	0.0148905	0.638539	0.0683162	0.00902595	0.638539	0.0547026	0.023898	0.638539	0.0517155	0.0266255	0.638539	0.0424995	0.022258	0.638539	0.0424167	0.00572024	0.638539	0.0461537	0.0116275	0.638539	0.0359074	0.00617852	0.638539	0.0347767	0.00881126	0.638539	0.0117416	0.00290017	0.638539	0.0369105	0.00616881	0.638539	0.0327187	0.00534171	0.638539	0.0287803	0.0234897	0.638539	0.033253	0.00800724	0.638539	0.0252075	0.00552213	0.638539	0.0252717
0.641642	0.14213	0.287482	0.641642	0.0414653	0.0154179	0.641642	0.0702717	0.00947611	0.641642	0.0560907	0.0247785	0.641642	0.0540286	0.0273758	0.641642	0.0445951	0.0230214	0.641642	0.0439465	0.0058699	0.641642	0.0481273	0.0119818	0.641642	0.0374007	0.00656709	0.641642	0.0360811	0.00931027	0.641642	0.0126521	0.00311891	0.641642	0.0386193	0.00639183	0.641642	0.0343746	0.00562964	0.641642	0.0295948	0.0238591	0.641642	0.0350653	0.0080389	0.641642	0.0262406	0.00566767	0.641642	0.0266707
0.644745	0.14182	0.287264	0.644745	0.0431292	0.0159639	0.644745	0.0722783	0.00994802	0.644745	0.057514	0.0256778	0.644745	0.0564156	0.028137	0.644745	0.046768	0.0238053	0.644745	0.0455234	0.00603522	0.644745	0.0501719	0.0123433	0.644745	0.0389522	0.00697529	0.644745	0.0374229	0.00983529	0.644745	0.0136207	0.00335144	0.644745	0.0403795	0.0066217	0.644745	0.0361035	0.00592956	0.644745	0.030448	0.0242275	0.644745	0.0369497	0.00807869	0.644745	0.0273173	0.00581748	0.644745	0.0281451
0.647848	0.141572	0.287024	0.647848	0.0448575	0.0165293	0.647848	0.0743381	0.0104427	0.647848	0.0589751	0.026596	0.647848	0.0588774	0.0289094	0.647848	0.0490194	0.02461	0.647848	0.0471478	0.00621697	0.647848	0.052289	0.0127122	0.647848	0.0405636	0.00740383	0.647848	0.0388028	0.0103873	0.647848	0.0146502	0.00359839	0.647848	0.0421917	0.00685888	0.647848	0.0379067	0.00624183	0.647848	0.0313427	0.024595	0.647848	0.038908	0.00812699	0.647848	0.0284391	0.00597202	0.647848	0.0296978
0.650951	0.141386	0.286763	0.650951	0.046652	0.0171151	0.650951	0.0764537	0.0109614	0.650951	0.0604766	0.0275331	0.650951	0.0614149	0.0296935	0.650951	0.051351	0.025436	0.650951	0.0488202	0.00641594	0.650951	0.0544801	0.0130889	0.650951	0.0422367	0.00785345	0.650951	0.0402214	0.0109673	0.650951	0.0157434	0.00386045	0.650951	0.044056	0.00710388	0.650951	0.0397854	0.00656684	0.650951	0.0322815	0.0249621	0.650951	0.0409419	0.00818423	0.650951	0.0296074	0.00613175	0.650951	0.0313319
0.654054	0.141264	0.286484	0.654054	0.0485144	0.0177221	0.654054	0.0786277	0.011505	0.654054	0.0620212	0.0284892	0.654054	0.064029	0.0304897	0.654054	0.053764	0.0262834	0.654054	0.0505409	0.00663294	0.654054	0.0567464	0.0134738	0.654054	0.0439734	0.00832487	0.654054	0.0416797	0.0115763	0.654054	0.016903	0.00413831	0.654054	0.0459729	0.00735723	0.654054	0.0417407	0.00690498	0.654054	0.0332673	0.0253291	0.654054	0.043053	0.00825083	0.654054	0.0308237	0.0062972	0.654054	0.0330501
0.657157	0.141205	0.286187	0.657157	0.0504463	0.0183513	0.657157	0.0808627	0.0120749	0.657157	0.0636118	0.0294645	0.657157	0.0667204	0.0312986	0.657157	0.0562599	0.0271528	0.657157	0.0523105	0.00686881	0.657157	0.0590894	0.0138674	0.657157	0.0457754	0.00881886	0.657157	0.0431783	0.0122153	0.657157	0.018132	0.00443269	0.657157	0.0479427	0.00761955	0.657157	0.0437738	0.00725664	0.657157	0.0343033	0.0256963	0.657157	0.0452433	0.00832719	0.657157	0.0320892	0.00646891	0.657157	0.0348554
0.66026	0.14121	0.285872	0.66026	0.0524495	0.0190035	0.66026	0.0831615	0.0126722	0.66026	0.0652514	0.0304592	0.66026	0.0694898	0.0321206	0.66026	0.0588399	0.0280443	0.66026	0.0541295	0.00712441	0.66026	0.0615103	0.0142701	0.66026	0.0476448	0.0093362	0.66026	0.044718	0.0128856	0.66026	0.0194331	0.00474431	0.66026	0.0499657	0.00789149	0.66026	0.0458856	0.00762227	0.66026	0.0353923	0.0260641	0.66026	0.0475144	0.00841375	0.66026	0.0334055	0.00664749	0.66026	0.0367507
0.663363	0.141282	0.285542	0.663363	0.0545259	0.0196799	0.663363	0.0855271	0.0132982	0.663363	0.0669433	0.0314734	0.663363	0.0723379	0.0329564	0.663363	0.0615054	0.0289584	0.663363	0.0559985	0.00740063	0.663363	0.0640102	0.0146825	0.663363	0.0495834	0.00987768	0.663363	0.0462999	0.0135882	0.663363	0.0208094	0.00507391	0.663363	0.0520423	0.00817373	0.663363	0.0480771	0.00800228	0.663363	0.0365373	0.0264331	0.663363	0.0498683	0.00851095	0.663363	0.0347739	0.00683358	0.663363	0.0387387
0.666466	0.141419	0.285198	0.666466	0.0566772	0.0203815	0.666466	0.0879626	0.0139543	0.666466	0.0686906	0.0325073	0.666466	0.0752653	0.0338066	0.666466	0.0642575	0.0298954	0.666466	0.0579179	0.00769841	0.666466	0.0665902	0.0151051	0.666466	0.0515933	0.0104441	0.666466	0.0479248	0.0143244	0.666466	0.0222638	0.00542227	0.666466	0.0541727	0.00846705	0.666466	0.0503491	0.00839713	0.666466	0.0377416	0.0268038	0.666466	0.0523067	0.00861923	0.666466	0.036196	0.00702785	0.666466	0.0408222
0.66957	0.141623	0.28484	0.66957	0.0589053	0.0211092	0.66957	0.090471	0.0146417	0.66957	0.0704968	0.0335613	0.66957	0.0782725	0.0346721	0.66957	0.0670973	0.0308557	0.66957	0.0598884	0.0080187	0.66957	0.0692513	0.0155387	0.66957	0.0536763	0.0110363	0.66957	0.0495937	0.0150953	0.66957	0.0237991	0.00579015	0.66957	0.0563573	0.00877223	0.66957	0.0527024	0.00880729	0.66957	0.0390081	0.0271766	0.66957	0.0548316	0.00873906	0.66957	0.037673	0.00723103	0.66957	0.0430039
0.672673	0.141895	0.28447	0.672673	0.0612122	0.0218643	0.672673	0.0930556	0.0153618	0.672673	0.0723654	0.0346357	0.672673	0.0813598	0.0355537	0.672673	0.070026	0.0318395	0.672673	0.0619108	0.00836248	0.672673	0.0719945	0.015984	0.672673	0.0558346	0.0116551	0.672673	0.0513078	0.0159023	0.672673	0.0254185	0.00617837	0.672673	0.0585965	0.00909015	0.672673	0.0551378	0.00923325	0.672673	0.0403401	0.0275521	0.672673	0.0574449	0.0088709	0.672673	0.0392065	0.0074439	0.672673	0.0452863
0.675776	0.142235	0.284089	0.675776	0.0635996	0.0226478	0.675776	0.0957198	0.0161161	0.675776	0.0743	0.0357308	0.675776	0.0845278	0.036452	0.675776	0.0730446	0.0328473	0.675776	0.0639857	0.0087308	0.675776	0.0748207	0.0164416	0.675776	0.0580702	0.0123015	0.675776	0.0530682	0.0167467	0.675776	0.027125	0.00658772	0.675776	0.0608906	0.00942172	0.675776	0.057656	0.00967552	0.675776	0.0417407	0.027931	0.675776	0.0601486	0.00901525	0.675776	0.0407978	0.00766727	0.675776	0.0476721
0.678879	0.142643	0.283698	0.678879	0.0660696	0.0234609	0.678879	0.0984671	0.016906	0.678879	0.0763043	0.036847	0.678879	0.0877766	0.0373682	0.678879	0.076154	0.0338794	0.678879	0.066114	0.00912472	0.678879	0.0777305	0.0169125	0.678879	0.0603853	0.0129762	0.678879	0.0548761	0.0176298	0.678879	0.0289214	0.00701904	0.678879	0.06324	0.00976791	0.678879	0.0602576	0.0101346	0.678879	0.043213	0.0283139	0.678879	0.0629449	0.00917262	0.678879	0.0424483	0.007902	0.678879	0.0501636
0.681982	0.143121	0.283299	0.681982	0.0686242	0.0243048	0.681982	0.101301	0.017733	0.681982	0.0783821	0.0379849	0.681982	0.0911065	0.0383031	0.681982	0.0793552	0.0349362	0.681982	0.0682967	0.00954535	0.681982	0.0807246	0.0173975	0.681982	0.0627821	0.0136802	0.681982	0.0567329	0.0185531	0.681982	0.0308108	0.00747317	0.681982	0.0656451	0.0101297	0.681982	0.0629432	0.0106111	0.681982	0.0447603	0.0287015	0.681982	0.0658357	0.00934353	0.681982	0.0441596	0.008149	0.681982	0.0527633
0.685085	0.143669	0.282893	0.685085	0.0712653	0.0251807	0.685085	0.104225	0.0185985	0.685085	0.0805374	0.039145	0.685085	0.0945177	0.0392579	0.685085	0.0826489	0.0360181	0.685085	0.0705346	0.00999385	0.685085	0.0838037	0.0178976	0.685085	0.0652628	0.0144145	0.685085	0.0586401	0.019518	0.685085	0.0327961	0.00795098	0.685085	0.0681062	0.0105083	0.685085	0.0657133	0.0111055	0.685085	0.0463856	0.0290945	0.685085	0.0688233	0.00952853	0.685085	0.045933	0.00840923	0.685085	0.0554732
0.688188	0.144287	0.282481	0.688188	0.0739951	0.0260899	0.688188	0.107243	0.0195043	0.688188	0.0827741	0.0403279	0.688188	0.0980101	0.0402334	0.688188	0.086036	0.0371254	0.688188	0.072829	0.0104714	0.688188	0.0869682	0.0184137	0.688188	0.0678298	0.0151799	0.688188	0.0605991	0.020526	0.688188	0.0348804	0.00845334	0.688188	0.0706239	0.0109046	0.688188	0.0685686	0.0116185	0.688188	0.0480921	0.0294937	0.688188	0.0719097	0.0097282	0.688188	0.0477699	0.00868369	0.688188	0.0582956
0.691291	0.144977	0.282064	0.691291	0.0768155	0.0270337	0.691291	0.110359	0.0204517	0.691291	0.0850965	0.0415342	0.691291	0.101584	0.041231	0.691291	0.089517	0.0382585	0.691291	0.075181	0.0109793	0.691291	0.0902185	0.0189468	0.691291	0.0704854	0.0159776	0.691291	0.0626116	0.0215786	0.691291	0.0370665	0.00898114	0.691291	0.0731987	0.01132	0.691291	0.0715094	0.0121506	0.691291	0.0498829	0.0298998	0.691291	0.0750974	0.00994312	0.691291	0.0496719	0.00897342	0.691291	0.0612323
0.694394	0.145738	0.281644	0.694394	0.0797287	0.0280132	0.694394	0.113576	0.0214423	0.694394	0.0875085	0.0427647	0.694394	0.105239	0.0422518	0.694394	0.0930926	0.0394178	0.694394	0.077592	0.0115188	0.694394	0.093555	0.0194981	0.694394	0.073232	0.0168086	0.694394	0.0646794	0.0226775	0.694394	0.0393572	0.0095353	0.694394	0.075831	0.0117557	0.694394	0.0745364	0.0127025	0.694394	0.0517611	0.0303137	0.694394	0.0783886	0.0101739	0.694394	0.0516403	0.00927953	0.694394	0.0642853
0.697497	0.146571	0.281222	0.697497	0.0827368	0.0290299	0.697497	0.116899	0.0224779	0.697497	0.0900145	0.0440203	0.697497	0.108975	0.043297	0.697497	0.0967634	0.0406039	0.697497	0.0800634	0.0120913	0.697497	0.0969778	0.0200687	0.697497	0.0760722	0.0176738	0.697497	0.0668044	0.0238242	0.697497	0.0417555	0.0101167	0.697497	0.0785215	0.0122129	0.697497	0.0776499	0.0132749	0.697497	0.0537297	0.0307364	0.697497	0.0817856	0.0104213	0.697497	0.0536765	0.00960314	0.697497	0.0674563
0.700601	0.147477	0.280799	0.700601	0.0858419	0.0300852	0.700601	0.120332	0.0235598	0.700601	0.0926187	0.0453017	0.700601	0.112792	0.0443678	0.700601	0.10053	0.0418171	0.700601	0.0825968	0.0126981	0.700601	0.100487	0.0206597	0.700601	0.0790085	0.0185744	0.700601	0.0689886	0.0250203	0.700601	0.0442641	0.0107264	0.700601	0.0812707	0.0126929	0.700601	0.0808506	0.0138685	0.700601	0.0557915	0.0311685	0.700601	0.0852909	0.0106858	0.700601	0.0557822	0.00994546	0.700601	0.0707468
0.703704	0.148456	0.280377	0.703704	0.0890462	0.0311802	0.703704	0.123878	0.0246898	0.703704	0.0953255	0.0466101	0.703704	0.11669	0.0454657	0.703704	0.104392	0.0430579	0.703704	0.0851939	0.0133408	0.703704	0.104083	0.0212725	0.703704	0.0820434	0.0195115	0.703704	0.0712341	0.0262676	0.703704	0.0468857	0.0113652	0.703704	0.0840793	0.0131972	0.703704	0.084139	0.0144839	0.703704	0.0579496	0.0316112	0.703704	0.0889069	0.0109683	0.703704	0.0579587	0.0103077	0.703704	0.0741582
0.706807	0.149509	0.279957	0.706807	0.0923519	0.0323166	0.706807	0.127541	0.0258694	0.706807	0.0981391	0.0479463	0.706807	0.120669	0.0465919	0.706807	0.108351	0.0443267	0.706807	0.0878566	0.0140208	0.706807	0.107766	0.0219083	0.706807	0.0851798	0.0204862	0.706807	0.0735432	0.0275678	0.706807	0.049623	0.0120341	0.706807	0.086948	0.0137271	0.706807	0.0875155	0.015122	0.706807	0.0602068	0.0320654	0.706807	0.0926361	0.0112695	0.706807	0.0602074	0.0106912	0.706807	0.0776917
0.70991	0.150636	0.279539	0.70991	0.0957612	0.0334955	0.70991	0.131327	0.0271003	0.70991	0.101064	0.0493117	0.70991	0.124727	0.0477479	0.70991	0.112406	0.0456242	0.70991	0.0905868	0.0147397	0.70991	0.111536	0.0225684	0.70991	0.0884203	0.0214998	0.70991	0.0759183	0.0289226	0.70991	0.0524785	0.0127342	0.70991	0.0898775	0.0142841	0.70991	0.0909808	0.0157835	0.70991	0.0625658	0.032532	0.70991	0.096481	0.0115901	0.70991	0.06253	0.0110972	0.70991	0.0813486
0.713013	0.151837	0.279126	0.713013	0.0992762	0.0347185	0.713013	0.135237	0.028384	0.713013	0.104105	0.0507073	0.713013	0.128865	0.048935	0.713013	0.116559	0.0469508	0.713013	0.0933868	0.0154992	0.713013	0.115392	0.0232542	0.713013	0.0917677	0.0225534	0.713013	0.0783619	0.0303338	0.713013	0.0554547	0.0134664	0.713013	0.0928687	0.0148696	0.713013	0.0945355	0.0164692	0.713013	0.0650293	0.0330121	0.713013	0.100444	0.0119311	0.713013	0.0649278	0.0115271	0.713013	0.0851297
0.716116	0.153113	0.278719	0.716116	0.102899	0.0359869	0.716116	0.139278	0.0297221	0.716116	0.107265	0.0521346	0.716116	0.133083	0.0501548	0.716116	0.120808	0.0483072	0.716116	0.0962586	0.0163009	0.716116	0.119334	0.0239672	0.716116	0.0952249	0.0236484	0.716116	0.0808767	0.0318032	0.716116	0.058554	0.0142318	0.716116	0.0959223	0.0154853	0.716116	0.0981803	0.01718	0.716116	0.0675999	0.0335067	0.716116	0.104528	0.0122931	0.716116	0.0674025	0.0119823	0.716116	0.0890358
0.719219	0.154465	0.278319	0.719219	0.106632	0.0373022	0.719219	0.143452	0.0311162	0.719219	0.11055	0.0535948	0.719219	0.13738	0.0514086	0.719219	0.125154	0.0496938	0.719219	0.0992049	0.0171465	0.719219	0.123363	0.0247087	0.719219	0.0987947	0.0247861	0.719219	0.0834655	0.0333326	0.719219	0.0617786	0.0150313	0.719219	0.0990393	0.0161326	0.719219	0.101916	0.0179168	0.719219	0.0702802	0.034017	0.719219	0.108736	0.0126772	0.719219	0.0699554	0.0124643	0.719219	0.0930675
0.722322	0.155891	0.277928	0.722322	0.110478	0.0386658	0.722322	0.147764	0.0325677	0.722322	0.113964	0.0550896	0.722322	0.141755	0.0526981	0.722322	0.129597	0.0511114	0.722322	0.102228	0.0180379	0.722322	0.127478	0.0254803	0.722322	0.10248	0.0259678	0.722322	0.0861313	0.0349239	0.722322	0.0651307	0.0158661	0.722322	0.102221	0.0168132	0.722322	0.105743	0.0186804	0.722322	0.0730724	0.0345441	0.722322	0.11307	0.0130843	0.722322	0.0725883	0.0129746	0.722322	0.0972253
0.725425	0.157394	0.277546	0.725425	0.114438	0.0400791	0.725425	0.152217	0.0340782	0.725425	0.117511	0.0566205	0.725425	0.146208	0.0540245	0.725425	0.134137	0.0525607	0.725425	0.105331	0.0189769	0.725425	0.131678	0.0262835	0.725425	0.106285	0.027195	0.725425	0.0888771	0.0365789	0.725425	0.0686122	0.0167372	0.725425	0.105467	0.0175286	0.725425	0.109663	0.0194718	0.725425	0.0759789	0.0350892	0.725425	0.117532	0.0135153	0.725425	0.0753025	0.0135147	0.725425	0.101509
0.728529	0.158973	0.277175	0.728529	0.118515	0.0415436	0.728529	0.156816	0.0356492	0.728529	0.121195	0.0581891	0.728529	0.150738	0.0553896	0.728529	0.138774	0.0540424	0.728529	0.108516	0.0199655	0.728529	0.135964	0.0271199	0.728529	0.11021	0.028469	0.728529	0.0917062	0.0382995	0.728529	0.0722252	0.0176457	0.728529	0.10878	0.0182804	0.728529	0.113676	0.020292	0.728529	0.079002	0.0356533	0.728529	0.122126	0.0139713	0.728529	0.0780997	0.0140862	0.728529	0.10592
0.731632	0.160628	0.276817	0.731632	0.122711	0.0430607	0.731632	0.161564	0.0372821	0.731632	0.125021	0.0597972	0.731632	0.155345	0.0567949	0.731632	0.143508	0.0555571	0.731632	0.111787	0.0210055	0.731632	0.140336	0.0279911	0.731632	0.114261	0.0297914	0.731632	0.0946219	0.0400875	0.731632	0.0759714	0.0185927	0.731632	0.112161	0.0190703	0.731632	0.117784	0.0211421	0.731632	0.0821437	0.0362378	0.731632	0.126854	0.0144533	0.731632	0.0809815	0.0146908	0.731632	0.110457
0.734735	0.16236	0.276473	0.734735	0.127027	0.0446318	0.734735	0.166465	0.0389782	0.734735	0.128993	0.0614467	0.734735	0.160029	0.0582417	0.734735	0.148339	0.0571059	0.734735	0.115146	0.0220991	0.734735	0.144792	0.0288987	0.734735	0.11844	0.0311638	0.734735	0.0976276	0.0419448	0.734735	0.0798524	0.0195793	0.734735	0.11561	0.0198999	0.734735	0.121988	0.0220229	0.734735	0.0854059	0.0368438	0.734735	0.131718	0.0149625	0.734735	0.0839495	0.0153299	0.734735	0.11512
0.737838	0.164169	0.276145	0.737838	0.131467	0.0462583	0.737838	0.171522	0.0407389	0.737838	0.133114	0.0631396	0.737838	0.164789	0.0597318	0.737838	0.153266	0.0586894	0.737838	0.118597	0.0232483	0.737838	0.149334	0.0298443	0.737838	0.122749	0.0325878	0.737838	0.100727	0.0438734	0.737838	0.0838697	0.0206067	0.737838	0.119129	0.0207708	0.737838	0.126289	0.0229358	0.737838	0.0887906	0.0374727	0.737838	0.136721	0.0155	0.737838	0.0870051	0.0160054	0.737838	0.11991
0.740941	0.166055	0.275833	0.740941	0.136032	0.0479416	0.740941	0.176739	0.0425655	0.740941	0.13739	0.0648777	0.740941	0.169625	0.0612665	0.740941	0.158289	0.0603086	0.740941	0.122144	0.0244553	0.740941	0.15396	0.0308297	0.740941	0.127193	0.034065	0.740941	0.103924	0.0458749	0.740941	0.0880245	0.021676	0.740941	0.122719	0.0216848	0.740941	0.130688	0.0238817	0.740941	0.0922995	0.0381258	0.740941	0.141866	0.016067	0.740941	0.0901502	0.0167191	0.740941	0.124824
0.744044	0.168018	0.275539	0.744044	0.140725	0.0496831	0.744044	0.182119	0.0444592	0.744044	0.141822	0.0666634	0.744044	0.174536	0.0628475	0.744044	0.163408	0.0619645	0.744044	0.125789	0.0257222	0.744044	0.158671	0.0318566	0.744044	0.131774	0.0355971	0.744044	0.107222	0.0479513	0.744044	0.092318	0.0227884	0.744044	0.126381	0.0226435	0.744044	0.135187	0.0248618	0.744044	0.0959343	0.0388043	0.744044	0.147155	0.0166647	0.744044	0.0933863	0.0174725	0.744044	0.129864
0.747147	0.170059	0.275264	0.747147	0.145546	0.0514842	0.747147	0.187666	0.0464212	0.747147	0.146416	0.0684987	0.747147	0.179521	0.0644761	0.747147	0.168623	0.0636581	0.747147	0.129536	0.0270512	0.747147	0.163466	0.0329267	0.747147	0.136496	0.037186	0.747147	0.110625	0.0501044	0.747147	0.0967513	0.0239452	0.747147	0.130117	0.0236484	0.747147	0.139787	0.0258774	0.747147	0.0996965	0.0395097	0.747147	0.152589	0.0172944	0.747147	0.096715	0.0182675	0.747147	0.135027
0.75025	0.172177	0.275011	0.75025	0.150499	0.0533462	0.75025	0.193381	0.0484524	0.75025	0.151174	0.0703859	0.75025	0.184581	0.066154	0.75025	0.173933	0.0653905	0.75025	0.133389	0.0284446	0.75025	0.168346	0.0340418	0.75025	0.141361	0.0388334	0.75025	0.114137	0.0523358	0.75025	0.101325	0.0251476	0.75025	0.133928	0.0247013	0.75025	0.144491	0.0269297	0.75025	0.103587	0.0402433	0.75025	0.158173	0.0179574	0.75025	0.100138	0.019106	0.75025	0.140314
0.753353	0.174373	0.274779	0.753353	0.155584	0.0552704	0.753353	0.199267	0.050554	0.753353	0.156101	0.0723274	0.753353	0.189715	0.0678826	0.753353	0.179338	0.0671628	0.753353	0.137351	0.0299048	0.753353	0.17331	0.0352037	0.753353	0.146372	0.0405413	0.753353	0.117762	0.0546475	0.753353	0.10604	0.0263968	0.753353	0.137815	0.0258038	0.753353	0.149299	0.02802	0.753353	0.107609	0.0410065	0.753353	0.163906	0.0186552	0.753353	0.103657	0.0199897	0.753353	0.145722
0.756456	0.176647	0.274572	0.756456	0.160804	0.0572583	0.756456	0.205328	0.052727	0.756456	0.161198	0.0743256	0.756456	0.194923	0.0696633	0.756456	0.184838	0.0689762	0.756456	0.141427	0.031434	0.756456	0.178358	0.0364142	0.756456	0.151533	0.0423115	0.756456	0.121505	0.057041	0.756456	0.110897	0.027694	0.756456	0.14178	0.0269573	0.756456	0.154215	0.0291495	0.756456	0.111761	0.0418008	0.756456	0.169793	0.0193891	0.756456	0.107273	0.0209206	0.756456	0.151252
0.75956	0.178998	0.274389	0.75956	0.166161	0.0593109	0.75956	0.211566	0.054972	0.75956	0.16647	0.0763831	0.75956	0.200205	0.0714976	0.75956	0.190432	0.0708319	0.75956	0.145619	0.0330347	0.75956	0.183492	0.0376751	0.75956	0.156847	0.0441462	0.75956	0.12537	0.0595181	0.75956	0.115895	0.0290407	0.75956	0.145825	0.0281636	0.75956	0.159239	0.0303198	0.75956	0.116046	0.0426276	0.75956	0.175833	0.0201606	0.75956	0.110989	0.0219005	0.75956	0.156901
0.762663	0.181427	0.274233	0.762663	0.171655	0.0614296	0.762663	0.217981	0.05729	0.762663	0.171918	0.0785023	0.762663	0.205561	0.0733868	0.762663	0.196121	0.0727313	0.762663	0.149933	0.0347092	0.762663	0.18871	0.0389883	0.762663	0.162316	0.0460473	0.762663	0.12936	0.0620802	0.762663	0.121036	0.0304381	0.762663	0.149949	0.0294242	0.762663	0.164375	0.0315322	0.762663	0.120464	0.0434885	0.762663	0.182029	0.0209712	0.762663	0.114806	0.0229313	0.762663	0.162668
0.765766	0.183933	0.274104	0.765766	0.177289	0.0636156	0.765766	0.224576	0.0596815	0.765766	0.177546	0.0806859	0.765766	0.21099	0.0753324	0.765766	0.201903	0.0746758	0.765766	0.154372	0.0364601	0.765766	0.194014	0.0403557	0.765766	0.167942	0.048017	0.765766	0.133481	0.0647289	0.765766	0.126319	0.0318875	0.765766	0.154156	0.0307406	0.765766	0.169623	0.0327881	0.765766	0.125016	0.0443848	0.765766	0.188383	0.0218224	0.765766	0.118725	0.024015	0.765766	0.168553
0.768869	0.186517	0.274006	0.768869	0.183064	0.0658701	0.768869	0.231353	0.0621473	0.768869	0.183355	0.0829365	0.768869	0.216493	0.0773357	0.768869	0.207779	0.0766668	0.768869	0.15894	0.0382897	0.768869	0.199403	0.0417792	0.768869	0.17373	0.0500575	0.768869	0.137736	0.0674657	0.768869	0.131743	0.0333905	0.768869	0.158446	0.0321142	0.768869	0.174987	0.034089	0.768869	0.129704	0.0453183	0.768869	0.194896	0.0227158	0.768869	0.122749	0.0251534	0.768869	0.174552
0.771972	0.189179	0.273937	0.771972	0.18898	0.0681942	0.771972	0.238312	0.0646878	0.771972	0.189347	0.0852569	0.771972	0.222069	0.0793981	0.771972	0.213749	0.0787059	0.771972	0.16364	0.0402004	0.771972	0.204879	0.0432607	0.771972	0.179681	0.052171	0.771972	0.14213	0.0702919	0.771972	0.137309	0.0349482	0.771972	0.162822	0.0335466	0.771972	0.18047	0.0354365	0.771972	0.134527	0.0462904	0.771972	0.201568	0.0236531	0.771972	0.126878	0.0263486	0.771972	0.180665
0.775075	0.191918	0.273901	0.775075	0.195041	0.0705889	0.775075	0.245455	0.0673035	0.775075	0.195525	0.0876498	0.775075	0.22772	0.0815209	0.775075	0.219812	0.0807946	0.775075	0.168476	0.0421949	0.775075	0.210443	0.0448022	0.775075	0.185798	0.0543598	0.775075	0.146668	0.0732088	0.775075	0.143015	0.0365623	0.775075	0.167283	0.0350392	0.775075	0.186072	0.0368321	0.775075	0.139487	0.0473027	0.775075	0.2084	0.0246358	0.775075	0.131114	0.0276024	0.775075	0.186891
0.778178	0.194734	0.273899	0.778178	0.201246	0.0730555	0.778178	0.252781	0.0699947	0.778178	0.201888	0.090118	0.778178	0.233445	0.0837052	0.778178	0.225968	0.0829346	0.778178	0.173454	0.0442755	0.778178	0.216095	0.0464056	0.778178	0.192083	0.0566262	0.778178	0.151353	0.0762176	0.778178	0.148861	0.0382341	0.778178	0.171833	0.0365933	0.778178	0.191798	0.0382775	0.778178	0.144583	0.0483568	0.778178	0.215394	0.0256657	0.778178	0.13546	0.0289169	0.778178	0.193226
0.781281	0.197627	0.273931	0.781281	0.207596	0.0755948	0.781281	0.26029	0.0727616	0.781281	0.20844	0.0926642	0.781281	0.239245	0.0859525	0.781281	0.232217	0.0851276	0.781281	0.178575	0.0464447	0.781281	0.221835	0.048073	0.781281	0.198537	0.0589726	0.781281	0.156191	0.0793194	0.781281	0.154846	0.0399652	0.781281	0.176471	0.0382103	0.781281	0.197649	0.0397742	0.781281	0.149816	0.0494545	0.781281	0.22255	0.0267445	0.781281	0.139916	0.030294	0.781281	0.19967
0.784384	0.200597	0.274	0.784384	0.214092	0.0782079	0.784384	0.267983	0.0756044	0.784384	0.215179	0.0952914	0.784384	0.245121	0.0882639	0.784384	0.238558	0.0873754	0.784384	0.183844	0.048705	0.784384	0.227666	0.0498063	0.784384	0.205164	0.0614015	0.784384	0.161185	0.0825151	0.784384	0.16097	0.041757	0.784384	0.181201	0.0398915	0.784384	0.203628	0.0413241	0.784384	0.155187	0.0505972	0.784384	0.229867	0.0278739	0.784384	0.144484	0.0317357	0.784384	0.206221
0.787487	0.203644	0.274107	0.787487	0.220735	0.0808958	0.787487	0.275859	0.0785232	0.787487	0.222107	0.0980023	0.787487	0.251072	0.0906406	0.787487	0.244993	0.0896799	0.787487	0.189264	0.0510587	0.787487	0.233589	0.0516076	0.787487	0.211965	0.0639153	0.787487	0.16634	0.0858056	0.787487	0.167229	0.0436112	0.787487	0.186022	0.0416381	0.787487	0.209738	0.0429287	0.787487	0.160696	0.0517867	0.787487	0.237346	0.0290557	0.787487	0.149166	0.0332439	0.787487	0.212877
0.790591	0.206766	0.274253	0.790591	0.227526	0.0836592	0.790591	0.283917	0.0815179	0.790591	0.229223	0.1008	0.790591	0.2571	0.0930839	0.790591	0.25152	0.0920429	0.790591	0.194839	0.0535084	0.790591	0.239604	0.053479	0.790591	0.218941	0.0665166	0.790591	0.17166	0.0891916	0.790591	0.173624	0.0455292	0.790591	0.190938	0.0434513	0.790591	0.215981	0.0445899	0.790591	0.166342	0.0530247	0.790591	0.244986	0.0302916	0.790591	0.153962	0.0348206	0.790591	0.219635
0.793694	0.209965	0.274439	0.793694	0.234465	0.0864991	0.793694	0.292155	0.0845884	0.793694	0.236528	0.103687	0.793694	0.263205	0.0955948	0.793694	0.258141	0.0944665	0.793694	0.200572	0.0560564	0.793694	0.245714	0.0554225	0.793694	0.226094	0.0692079	0.793694	0.177149	0.0926738	0.793694	0.180152	0.0475126	0.793694	0.195948	0.0453324	0.793694	0.22236	0.0463094	0.793694	0.172126	0.0543129	0.793694	0.252786	0.0315836	0.793694	0.158874	0.0364678	0.793694	0.226495
0.796797	0.213239	0.274668	0.796797	0.241551	0.0894162	0.796797	0.300571	0.0877346	0.796797	0.24402	0.106666	0.796797	0.269389	0.0981745	0.796797	0.264854	0.0969527	0.796797	0.206467	0.058705	0.796797	0.25192	0.0574403	0.796797	0.233424	0.0719919	0.796797	0.182812	0.0962525	0.796797	0.186812	0.0495632	0.796797	0.201054	0.0472825	0.796797	0.228877	0.048089	0.796797	0.178049	0.055653	0.796797	0.260746	0.0329334	0.796797	0.163904	0.0381873	0.796797	0.233454
0.7999	0.216588	0.27494	0.7999	0.248786	0.0924113	0.7999	0.309165	0.0909562	0.7999	0.251698	0.10974	0.7999	0.275652	0.100824	0.7999	0.27166	0.0995034	0.7999	0.212526	0.0614566	0.7999	0.258223	0.0595345	0.7999	0.240933	0.0748711	0.7999	0.188651	0.0999282	0.7999	0.193602	0.0516826	0.7999	0.206259	0.0493026	0.7999	0.235536	0.0499307	0.7999	0.184108	0.0570468	0.7999	0.268863	0.0343428	0.7999	0.169053	0.0399811	0.7999	0.24051
0.803003	0.220012	0.275257	0.803003	0.256169	0.0954852	0.803003	0.317932	0.0942528	0.803003	0.259562	0.112911	0.803003	0.281996	0.103545	0.803003	0.27856	0.102121	0.803003	0.218752	0.0643134	0.803003	0.264626	0.0617073	0.803003	0.248622	0.0778482	0.803003	0.194671	0.103701	0.803003	0.20052	0.0538724	0.803003	0.211562	0.0513938	0.803003	0.242338	0.0518362	0.803003	0.190306	0.0584959	0.803003	0.277137	0.0358138	0.803003	0.174321	0.0418511	0.803003	0.247662
0.806106	0.22351	0.27562	0.806106	0.2637	0.0986384	0.806106	0.326869	0.0976241	0.806106	0.267608	0.116183	0.806106	0.288421	0.106338	0.806106	0.285553	0.104808	0.806106	0.225148	0.0672775	0.806106	0.27113	0.0639609	0.806106	0.25649	0.0809259	0.806106	0.200876	0.107571	0.806106	0.207564	0.0561343	0.806106	0.216965	0.0535572	0.806106	0.249286	0.0538075	0.806106	0.196641	0.0600022	0.806106	0.285566	0.037348	0.806106	0.17971	0.0437991	0.806106	0.254907
0.809209	0.227081	0.27603	0.809209	0.271378	0.101872	0.809209	0.335975	0.101069	0.809209	0.275835	0.119558	0.809209	0.294929	0.109204	0.809209	0.29264	0.107565	0.809209	0.231716	0.0703512	0.809209	0.277737	0.0662975	0.809209	0.264538	0.0841069	0.809209	0.207269	0.111538	0.809209	0.214732	0.0584702	0.809209	0.22247	0.0557936	0.809209	0.256383	0.0558464	0.809209	0.203113	0.0615674	0.809209	0.294146	0.0389475	0.809209	0.185221	0.0458271	0.809209	0.262244
0.812312	0.230726	0.27649	0.812312	0.279203	0.105185	0.812312	0.345244	0.104588	0.812312	0.284241	0.123038	0.812312	0.30152	0.112145	0.812312	0.29982	0.110397	0.812312	0.238459	0.0735364	0.812312	0.28445	0.0687192	0.812312	0.272766	0.0873938	0.812312	0.213854	0.115601	0.812312	0.222021	0.0608817	0.812312	0.228078	0.058104	0.812312	0.26363	0.057955	0.812312	0.209722	0.0631933	0.812312	0.302877	0.0406139	0.812312	0.190854	0.0479367	0.812312	0.269672
0.815415	0.234444	0.276999	0.815415	0.287174	0.10858	0.815415	0.354674	0.10818	0.815415	0.292821	0.126627	0.815415	0.308197	0.115161	0.815415	0.307095	0.113304	0.815415	0.245378	0.0768352	0.815415	0.29127	0.0712285	0.815415	0.281172	0.0907893	0.815415	0.220633	0.119761	0.815415	0.229429	0.0633706	0.815415	0.23379	0.0604894	0.815415	0.27103	0.0601351	0.815415	0.216466	0.0648817	0.815415	0.311754	0.0423491	0.815415	0.19661	0.0501299	0.815415	0.277187
0.818519	0.238233	0.277561	0.818519	0.295291	0.112057	0.818519	0.364258	0.111845	0.818519	0.301573	0.130325	0.818519	0.314961	0.118254	0.818519	0.314465	0.116289	0.818519	0.252475	0.0802493	0.818519	0.2982	0.0738275	0.818519	0.289757	0.0942961	0.818519	0.227609	0.124016	0.818519	0.236953	0.0659388	0.818519	0.239607	0.0629505	0.818519	0.278584	0.0623886	0.818519	0.223346	0.0666344	0.818519	0.320774	0.0441549	0.818519	0.20249	0.0524083	0.818519	0.284789
0.821622	0.242093	0.278175	0.821622	0.303551	0.115615	0.821622	0.373993	0.115581	0.821622	0.310493	0.134137	0.821622	0.321813	0.121425	0.821622	0.32193	0.119355	0.821622	0.259752	0.0837807	0.821622	0.305241	0.0765186	0.821622	0.29852	0.0979169	0.821622	0.234786	0.128366	0.821622	0.244592	0.0685881	0.821622	0.24553	0.0654884	0.821622	0.286294	0.0647176	0.821622	0.230362	0.068453	0.821622	0.329935	0.0460331	0.821622	0.208493	0.0547736	0.821622	0.292476
0.824725	0.246024	0.278843	0.824725	0.311955	0.119256	0.824725	0.383873	0.119388	0.824725	0.319576	0.138062	0.824725	0.328754	0.124675	0.824725	0.32949	0.122503	0.824725	0.267211	0.087431	0.824725	0.312397	0.0793041	0.824725	0.307459	0.101654	0.824725	0.242165	0.13281	0.824725	0.252342	0.0713203	0.824725	0.251561	0.0681037	0.824725	0.294162	0.067124	0.824725	0.237511	0.0703395	0.824725	0.339232	0.0479854	0.824725	0.214621	0.0572274	0.824725	0.300246
0.827828	0.250025	0.279567	0.827828	0.320499	0.12298	0.827828	0.393893	0.123265	0.827828	0.328818	0.142105	0.827828	0.335787	0.128004	0.827828	0.337146	0.125737	0.827828	0.274851	0.0912017	0.827828	0.319668	0.0821863	0.827828	0.316572	0.105511	0.827828	0.24975	0.137346	0.827828	0.2602	0.0741372	0.827828	0.2577	0.0707973	0.827828	0.30219	0.0696097	0.827828	0.244793	0.0722956	0.827828	0.348662	0.0500134	0.827828	0.220874	0.0597715	0.827828	0.308098
0.830931	0.254095	0.280347	0.830931	0.329184	0.126787	0.830931	0.404047	0.127212	0.830931	0.338214	0.146266	0.830931	0.342911	0.131415	0.830931	0.344899	0.129059	0.830931	0.282674	0.0950945	0.830931	0.327057	0.0851676	0.830931	0.325858	0.109489	0.830931	0.257541	0.141974	0.830931	0.268165	0.0770408	0.830931	0.263949	0.0735701	0.830931	0.310377	0.0721767	0.830931	0.252208	0.0743229	0.830931	0.35822	0.0521188	0.830931	0.22725	0.0624072	0.830931	0.31603
0.834034	0.258234	0.281185	0.834034	0.338006	0.130678	0.834034	0.414328	0.131227	0.834034	0.347759	0.150548	0.834034	0.350129	0.134909	0.834034	0.352747	0.132471	0.834034	0.29068	0.0991105	0.834034	0.334567	0.0882504	0.834034	0.335315	0.113592	0.834034	0.26554	0.146692	0.834034	0.276234	0.0800329	0.834034	0.270309	0.0764227	0.834034	0.318726	0.0748269	0.834034	0.259754	0.0764233	0.834034	0.367902	0.0543033	0.834034	0.233751	0.0651362	0.834034	0.32404
0.837137	0.26244	0.282083	0.837137	0.346964	0.134652	0.837137	0.424731	0.13531	0.837137	0.357447	0.154952	0.837137	0.357442	0.138486	0.837137	0.360693	0.135975	0.837137	0.298869	0.103251	0.837137	0.342198	0.0914369	0.837137	0.344939	0.117821	0.837137	0.27375	0.151498	0.837137	0.284403	0.0831154	0.837137	0.27678	0.0793559	0.837137	0.327237	0.0775622	0.837137	0.26743	0.0785985	0.837137	0.377702	0.0565683	0.837137	0.240375	0.0679597	0.837137	0.332128
0.84024	0.266712	0.283041	0.84024	0.356057	0.13871	0.84024	0.435248	0.13946	0.84024	0.367271	0.159479	0.84024	0.364851	0.142148	0.84024	0.368736	0.139574	0.84024	0.307242	0.107518	0.84024	0.349954	0.0947297	0.84024	0.354729	0.12218	0.84024	0.28217	0.15639	0.84024	0.29267	0.0862902	0.84024	0.283364	0.0823706	0.84024	0.33591	0.0803845	0.84024	0.275234	0.0808502	0.84024	0.387617	0.0589153	0.84024	0.247123	0.0708793	0.84024	0.340291
0.843343	0.27105	0.28406	0.843343	0.36528	0.142852	0.843343	0.445872	0.143677	0.843343	0.377227	0.16413	0.843343	0.372358	0.145897	0.843343	0.376877	0.14327	0.843343	0.315797	0.111911	0.843343	0.357835	0.0981309	0.843343	0.364681	0.12667	0.843343	0.290802	0.161366	0.843343	0.301033	0.0895592	0.843343	0.290061	0.0854675	0.843343	0.344745	0.0832956	0.843343	0.283166	0.08318	0.843343	0.397641	0.0613457	0.843343	0.253992	0.0738961	0.843343	0.348529
0.846446	0.275453	0.285141	0.846446	0.374633	0.147078	0.846446	0.456597	0.147959	0.846446	0.387306	0.168908	0.846446	0.379963	0.149733	0.846446	0.385115	0.147066	0.846446	0.324533	0.116431	0.846446	0.365843	0.101643	0.846446	0.374792	0.131294	0.846446	0.299647	0.166425	0.846446	0.309489	0.0929243	0.846446	0.296873	0.0886473	0.846446	0.353742	0.0862973	0.846446	0.291224	0.0855896	0.846446	0.407768	0.0638608	0.846446	0.260983	0.0770115	0.846446	0.356839
0.84955	0.27992	0.286287	0.84955	0.384113	0.151389	0.84955	0.467414	0.152306	0.84955	0.397503	0.173812	0.84955	0.387667	0.153657	0.84955	0.393452	0.150963	0.84955	0.333451	0.12108	0.84955	0.37398	0.105268	0.84955	0.385058	0.136053	0.84955	0.308703	0.171563	0.84955	0.318034	0.0963874	0.84955	0.3038	0.0919109	0.84955	0.3629	0.0893915	0.84955	0.299406	0.0880806	0.84955	0.417994	0.0664618	0.84955	0.268095	0.0802265	0.84955	0.365221
0.852653	0.284449	0.287497	0.852653	0.393715	0.155785	0.852653	0.478316	0.156717	0.852653	0.40781	0.178844	0.852653	0.395472	0.157672	0.852653	0.401886	0.154965	0.852653	0.342548	0.125857	0.852653	0.382247	0.109009	0.852653	0.395475	0.14095	0.852653	0.317971	0.176779	0.852653	0.326668	0.0999503	0.852653	0.310843	0.0952591	0.852653	0.372219	0.0925798	0.852653	0.30771	0.0906546	0.852653	0.428312	0.0691498	0.852653	0.275325	0.0835421	0.852653	0.373673
0.855756	0.289041	0.288773	0.855756	0.403439	0.160265	0.855756	0.489295	0.161192	0.855756	0.418219	0.184004	0.855756	0.403378	0.161779	0.855756	0.410419	0.159072	0.855756	0.351824	0.130764	0.855756	0.390645	0.112868	0.855756	0.406039	0.145987	0.855756	0.32745	0.182069	0.855756	0.335386	0.103615	0.855756	0.318004	0.0986926	0.855756	0.381697	0.0958638	0.855756	0.316134	0.0933131	0.855756	0.438717	0.0719259	0.855756	0.282672	0.0869595	0.855756	0.382194
0.858859	0.293693	0.290115	0.858859	0.41328	0.16483	0.858859	0.500344	0.165729	0.858859	0.428724	0.189292	0.858859	0.411385	0.165979	0.858859	0.41905	0.163288	0.858859	0.361275	0.135801	0.858859	0.399175	0.116846	0.858859	0.416747	0.151166	0.858859	0.337139	0.187431	0.858859	0.344187	0.107383	0.858859	0.325283	0.102212	0.858859	0.391333	0.0992454	0.858859	0.324677	0.0960577	0.858859	0.449202	0.0747909	0.858859	0.290135	0.0904795	0.858859	0.390783
0.861962	0.298405	0.291525	0.861962	0.423235	0.16948	0.861962	0.511453	0.170329	0.861962	0.439315	0.194708	0.861962	0.419494	0.170273	0.861962	0.427779	0.167614	0.861962	0.370901	0.140967	0.861962	0.407838	0.120947	0.861962	0.427592	0.156487	0.861962	0.347036	0.192862	0.861962	0.353068	0.111257	0.861962	0.33268	0.105819	0.861962	0.401125	0.102726	0.861962	0.333335	0.0988897	0.861962	0.459763	0.0777457	0.861962	0.297711	0.0941029	0.861962	0.399439
0.865065	0.303175	0.293004	0.865065	0.433302	0.174215	0.865065	0.522616	0.174991	0.865065	0.449987	0.200253	0.865065	0.427705	0.174664	0.865065	0.436605	0.172053	0.865065	0.380698	0.146262	0.865065	0.416633	0.125172	0.865065	0.438571	0.161953	0.865065	0.357139	0.198359	0.865065	0.362027	0.115238	0.865065	0.340197	0.109514	0.865065	0.411071	0.106307	0.865065	0.342107	0.101811	0.865065	0.470393	0.080791	0.865065	0.305399	0.0978304	0.865065	0.408159
0.868168	0.308003	0.294551	0.868168	0.443476	0.179034	0.868168	0.533824	0.179715	0.868168	0.460729	0.205926	0.868168	0.436018	0.179151	0.868168	0.445529	0.176605	0.868168	0.390663	0.151687	0.868168	0.425561	0.129524	0.868168	0.449677	0.167565	0.868168	0.367446	0.203919	0.868168	0.371061	0.119328	0.868168	0.347834	0.113297	0.868168	0.421167	0.10999	0.868168	0.35099	0.104822	0.868168	0.481087	0.0839272	0.868168	0.313196	0.101663	0.868168	0.416943
0.871271	0.312886	0.29617	0.871271	0.453754	0.183939	0.871271	0.545069	0.1845	0.871271	0.471535	0.211726	0.871271	0.444433	0.183738	0.871271	0.45455	0.181273	0.871271	0.400795	0.157242	0.871271	0.434622	0.134004	0.871271	0.460907	0.173325	0.871271	0.377955	0.209538	0.871271	0.380168	0.123528	0.871271	0.355592	0.117171	0.871271	0.431412	0.113776	0.871271	0.359981	0.107924	0.871271	0.491837	0.0871548	0.871271	0.3211	0.1056	0.871271	0.42579
0.874374	0.317825	0.297859	0.874374	0.464132	0.188928	0.874374	0.556342	0.189346	0.874374	0.482395	0.217653	0.874374	0.452949	0.188425	0.874374	0.463667	0.186059	0.874374	0.41109	0.162925	0.874374	0.443815	0.138614	0.874374	0.472253	0.179232	0.874374	0.388661	0.215214	0.874374	0.389347	0.127841	0.874374	0.363471	0.121135	0.874374	0.441801	0.117667	0.874374	0.369078	0.111119	0.874374	0.502639	0.0904742	0.874374	0.329108	0.109643	0.874374	0.434698
0.877477	0.322818	0.299619	0.877477	0.474606	0.194002	0.877477	0.567636	0.194253	0.877477	0.493303	0.223705	0.877477	0.461565	0.193214	0.877477	0.472879	0.190963	0.877477	0.421543	0.168736	0.877477	0.453139	0.143356	0.877477	0.483711	0.185287	0.877477	0.399562	0.220941	0.877477	0.398594	0.132268	0.877477	0.371472	0.12519	0.877477	0.45233	0.121663	0.877477	0.378276	0.114408	0.877477	0.513487	0.0938854	0.877477	0.337218	0.113793	0.877477	0.443665
0.880581	0.327863	0.301452	0.880581	0.485173	0.199161	0.880581	0.578942	0.199221	0.880581	0.504248	0.229883	0.880581	0.47028	0.198107	0.880581	0.482186	0.195988	0.880581	0.432153	0.174675	0.880581	0.462593	0.148231	0.880581	0.495275	0.191493	0.880581	0.410652	0.226719	0.880581	0.407908	0.136811	0.880581	0.379597	0.129339	0.880581	0.462997	0.125766	0.880581	0.387574	0.117792	0.880581	0.524373	0.0973885	0.880581	0.345425	0.118048	0.880581	0.452691
0.883684	0.332959	0.303358	0.883684	0.495828	0.204405	0.883684	0.590252	0.20425	0.883684	0.515224	0.236183	0.883684	0.479093	0.203105	0.883684	0.491586	0.201134	0.883684	0.442913	0.18074	0.883684	0.472176	0.153242	0.883684	0.506937	0.197848	0.883684	0.421928	0.232541	0.883684	0.417286	0.14147	0.883684	0.387844	0.133581	0.883684	0.473796	0.129977	0.883684	0.396967	0.121272	0.883684	0.535294	0.100983	0.883684	0.353727	0.122411	0.883684	0.461773
0.886787	0.338105	0.305337	0.886787	0.506567	0.209733	0.886787	0.601559	0.20934	0.886787	0.526221	0.242605	0.886787	0.488002	0.208209	0.886787	0.501078	0.206403	0.886787	0.453822	0.186931	0.886787	0.481885	0.15839	0.886787	0.518693	0.204352	0.886787	0.433384	0.238406	0.886787	0.426728	0.146249	0.886787	0.396215	0.137918	0.886787	0.484721	0.134297	0.886787	0.406452	0.124848	0.886787	0.546242	0.10467	0.886787	0.362122	0.126879	0.886787	0.47091
0.88989	0.3433	0.30739	0.88989	0.517387	0.215146	0.88989	0.612854	0.214491	0.88989	0.537231	0.249146	0.88989	0.497005	0.213421	0.88989	0.510661	0.211795	0.88989	0.464873	0.193246	0.88989	0.491718	0.163675	0.88989	0.530535	0.211007	0.88989	0.445015	0.244309	0.88989	0.436231	0.151147	0.88989	0.404709	0.14235	0.88989	0.495769	0.138726	0.88989	0.416025	0.128522	0.88989	0.557213	0.108447	0.88989	0.370604	0.131454	0.88989	0.4801
0.892993	0.348542	0.309517	0.892993	0.528283	0.220644	0.892993	0.624131	0.219704	0.892993	0.548247	0.255805	0.892993	0.5061	0.218742	0.892993	0.520332	0.217311	0.892993	0.476064	0.199684	0.892993	0.501674	0.169099	0.892993	0.542458	0.217811	0.892993	0.456815	0.250246	0.892993	0.445793	0.156167	0.892993	0.413328	0.14688	0.892993	0.506934	0.143266	0.892993	0.425683	0.132295	0.892993	0.568201	0.112315	0.892993	0.379172	0.136136	0.892993	0.489342
0.896096	0.353829	0.31172	0.896096	0.53925	0.226226	0.896096	0.63538	0.22498	0.896096	0.559261	0.26258	0.896096	0.515285	0.224174	0.896096	0.53009	0.222953	0.896096	0.487388	0.206243	0.896096	0.511748	0.174663	0.896096	0.554453	0.224765	0.896096	0.468777	0.256215	0.896096	0.455413	0.161309	0.896096	0.422072	0.151508	0.896096	0.518209	0.147916	0.896096	0.435422	0.136166	0.896096	0.5792	0.116273	0.896096	0.387821	0.140923	0.896096	0.498633
0.899199	0.359161	0.313997	0.899199	0.550286	0.231892	0.899199	0.646597	0.230318	0.899199	0.570263	0.269467	0.899199	0.524556	0.229717	0.899199	0.539932	0.228719	0.899199	0.49884	0.212923	0.899199	0.521937	0.180368	0.899199	0.566516	0.231866	0.899199	0.480894	0.262211	0.899199	0.465089	0.166575	0.899199	0.430939	0.156235	0.899199	0.529588	0.152678	0.899199	0.445237	0.140137	0.899199	0.590206	0.12032	0.899199	0.396547	0.145816	0.899199	0.507972
0.902302	0.364536	0.316349	0.902302	0.561384	0.237642	0.902302	0.657772	0.23572	0.902302	0.581248	0.276465	0.902302	0.53391	0.235374	0.902302	0.549857	0.234611	0.902302	0.510417	0.21972	0.902302	0.532239	0.186214	0.902302	0.578637	0.239115	0.902302	0.49316	0.26823	0.902302	0.474818	0.171965	0.902302	0.439932	0.161063	0.902302	0.541066	0.157552	0.902302	0.455125	0.144209	0.902302	0.601214	0.124455	0.902302	0.405348	0.150814	0.902302	0.517357
0.905405	0.369953	0.318777	0.905405	0.572541	0.243475	0.905405	0.6689	0.241187	0.905405	0.592206	0.28357	0.905405	0.543344	0.241145	0.905405	0.559862	0.240629	0.905405	0.522112	0.226635	0.905405	0.542649	0.192201	0.905405	0.590812	0.246509	0.905405	0.505565	0.274269	0.905405	0.484601	0.177481	0.905405	0.449048	0.165992	0.905405	0.552634	0.162539	0.905405	0.465081	0.148381	0.905405	0.612218	0.128677	0.905405	0.414218	0.155917	0.905405	0.526784
0.908509	0.375409	0.32128	0.908509	0.583754	0.249393	0.908509	0.679974	0.246719	0.908509	0.603131	0.29078	0.908509	0.552855	0.247031	0.908509	0.569943	0.246772	0.908509	0.53392	0.233664	0.908509	0.553162	0.19833	0.908509	0.603032	0.254048	0.908509	0.518103	0.280325	0.908509	0.494434	0.183124	0.908509	0.458289	0.171024	0.908509	0.564285	0.167638	0.908509	0.475101	0.152653	0.908509	0.623213	0.132985	0.908509	0.423154	0.161124	0.908509	0.536252
0.911612	0.380905	0.323859	0.911612	0.595016	0.255393	0.911612	0.690988	0.252317	0.911612	0.614016	0.29809	0.911612	0.562437	0.253034	0.911612	0.580098	0.25304	0.911612	0.545835	0.240805	0.911612	0.563775	0.2046	0.911612	0.615291	0.26173	0.911612	0.530764	0.286395	0.911612	0.504317	0.188894	0.911612	0.467653	0.17616	0.911612	0.576013	0.172849	0.911612	0.485181	0.157027	0.911612	0.634197	0.137378	0.911612	0.432152	0.166434	0.911612	0.545758
0.914715	0.386437	0.326514	0.914715	0.606325	0.261477	0.914715	0.701935	0.257982	0.914715	0.624853	0.305499	0.914715	0.572087	0.259153	0.914715	0.590324	0.259432	0.914715	0.557851	0.248057	0.914715	0.574482	0.211011	0.914715	0.62758	0.269552	0.914715	0.54354	0.292474	0.914715	0.514248	0.194791	0.914715	0.477141	0.181401	0.914715	0.587809	0.178174	0.914715	0.495315	0.161502	0.914715	0.645163	0.141853	0.914715	0.441208	0.171846	0.914715	0.5553
0.917818	0.392005	0.329244	0.917818	0.617675	0.267643	0.917818	0.71281	0.263716	0.917818	0.635637	0.313002	0.917818	0.5818	0.26539	0.917818	0.600617	0.265949	0.917818	0.569963	0.255416	0.917818	0.585277	0.217563	0.917818	0.639894	0.277513	0.917818	0.556421	0.298559	0.917818	0.524225	0.200817	0.917818	0.486751	0.186748	0.917818	0.599666	0.183612	0.917818	0.505501	0.166079	0.917818	0.656109	0.146411	0.917818	0.450318	0.17736	0.917818	0.564874
0.920921	0.397606	0.332049	0.920921	0.629063	0.273892	0.920921	0.723607	0.26952	0.920921	0.64636	0.320595	0.920921	0.591571	0.271746	0.920921	0.610974	0.272588	0.920921	0.582165	0.262882	0.920921	0.596157	0.224254	0.920921	0.652225	0.285609	0.920921	0.569398	0.304648	0.920921	0.534247	0.206972	0.920921	0.496483	0.192203	0.920921	0.611575	0.189162	0.920921	0.515733	0.170756	0.920921	0.66703	0.151049	0.920921	0.459478	0.182974	0.920921	0.574477
0.924024	0.403241	0.33493	0.924024	0.640485	0.280222	0.924024	0.734322	0.275395	0.924024	0.657016	0.328276	0.924024	0.601394	0.278219	0.924024	0.62139	0.279348	0.924024	0.59445	0.27045	0.924024	0.607114	0.231083	0.924024	0.664566	0.293838	0.924024	0.58246	0.310737	0.924024	0.544311	0.213255	0.924024	0.506337	0.197766	0.924024	0.623528	0.194826	0.924024	0.526006	0.175535	0.924024	0.677922	0.155765	0.924024	0.468685	0.188687	0.924024	0.584108
0.927127	0.408906	0.337885	0.927127	0.651936	0.286634	0.927127	0.744949	0.281343	0.927127	0.6676	0.336039	0.927127	0.611266	0.284812	0.927127	0.631861	0.286229	0.927127	0.606811	0.27812	0.927127	0.618143	0.238049	0.927127	0.676909	0.302197	0.927127	0.595597	0.316824	0.927127	0.554417	0.219666	0.927127	0.51631	0.203439	0.927127	0.635516	0.200601	0.927127	0.536318	0.180414	0.927127	0.688782	0.160558	0.927127	0.477934	0.194498	0.927127	0.593761
0.93023	0.4146	0.340915	0.93023	0.663413	0.293127	0.93023	0.755484	0.287365	0.93023	0.678107	0.343882	0.93023	0.621179	0.291524	0.93023	0.642383	0.293229	0.93023	0.619243	0.285887	0.93023	0.629237	0.245151	0.93023	0.689248	0.310682	0.93023	0.608799	0.322906	0.93023	0.564563	0.226207	0.93023	0.526401	0.209222	0.93023	0.647531	0.206489	0.93023	0.546662	0.185394	0.93023	0.699607	0.165426	0.93023	0.487221	0.200406	0.93023	0.603433
0.933333	0.420323	0.344018	0.933333	0.67491	0.2997	0.933333	0.765922	0.293462	0.933333	0.68853	0.351799	0.933333	0.631129	0.298354	0.933333	0.65295	0.300346	0.933333	0.631739	0.29375	0.933333	0.640391	0.252385	0.933333	0.701575	0.31929	0.933333	0.622055	0.328981	0.933333	0.574746	0.232876	0.933333	0.53661	0.215116	0.933333	0.659563	0.212489	0.933333	0.557036	0.190475	0.933333	0.710394	0.170367	0.933333	0.496543	0.206409	0.933333	0.613122
0.936436	0.426071	0.347195	0.936436	0.686425	0.306353	0.936436	0.776259	0.299637	0.936436	0.698865	0.359788	0.936436	0.641109	0.305303	0.936436	0.663559	0.307577	0.936436	0.644292	0.301705	0.936436	0.651598	0.259751	0.936436	0.713883	0.328017	0.936436	0.635354	0.335046	0.936436	0.584965	0.239672	0.936436	0.546934	0.221123	0.936436	0.671603	0.218599	0.936436	0.567434	0.195654	0.936436	0.721138	0.17538	0.936436	0.505895	0.212506	0.936436	0.622823
0.93954	0.431844	0.350445	0.93954	0.697953	0.313085	0.93954	0.786492	0.30589	0.93954	0.709107	0.367843	0.93954	0.651114	0.312369	0.93954	0.674205	0.314921	0.93954	0.656895	0.30975	0.93954	0.662851	0.267245	0.93954	0.726165	0.33686	0.93954	0.648685	0.341099	0.93954	0.595217	0.246596	0.93954	0.557372	0.227243	0.93954	0.683643	0.224821	0.93954	0.577853	0.200933	0.93954	0.731839	0.180463	0.93954	0.515275	0.218696	0.93954	0.632533
0.942643	0.43764	0.353767	0.942643	0.709491	0.319895	0.942643	0.796617	0.312224	0.942643	0.719253	0.37596	0.942643	0.661137	0.319553	0.942643	0.68488	0.322375	0.942643	0.669542	0.317882	0.942643	0.674144	0.274864	0.942643	0.738414	0.345812	0.942643	0.662036	0.347138	0.942643	0.605501	0.253646	0.942643	0.567922	0.233476	0.942643	0.695673	0.231153	0.942643	0.588289	0.206311	0.942643	0.742492	0.185614	0.942643	0.524678	0.224976	0.942643	0.642246
0.945746	0.443457	0.35716	0.945746	0.721035	0.326782	0.945746	0.806631	0.31864	0.945746	0.729297	0.384135	0.945746	0.671171	0.326853	0.945746	0.695581	0.329937	0.945746	0.682225	0.326097	0.945746	0.685469	0.282605	0.945746	0.750624	0.354871	0.945746	0.675396	0.353163	0.945746	0.615815	0.260822	0.945746	0.578582	0.239824	0.945746	0.707685	0.237594	0.945746	0.598737	0.211786	0.945746	0.753096	0.190832	0.945746	0.534102	0.231345	0.945746	0.65196
0.948849	0.449294	0.360624	0.948849	0.732581	0.333746	0.948849	0.816531	0.325139	0.948849	0.739237	0.392364	0.948849	0.681212	0.334268	0.948849	0.706302	0.337604	0.948849	0.694938	0.334393	0.948849	0.69682	0.290466	0.948849	0.762788	0.364032	0.948849	0.688754	0.359171	0.948849	0.626155	0.268121	0.948849	0.589348	0.246286	0.948849	0.719667	0.244145	0.948849	0.609195	0.217358	0.948849	0.763647	0.196114	0.948849	0.543541	0.237802	0.948849	0.661669
0.951952	0.455149	0.364157	0.951952	0.744126	0.340786	0.951952	0.826313	0.331724	0.951952	0.749069	0.400642	0.951952	0.691251	0.341796	0.951952	0.717036	0.345372	0.951952	0.707674	0.342767	0.951952	0.70819	0.298441	0.951952	0.774899	0.373288	0.951952	0.702098	0.365161	0.951952	0.63652	0.275544	0.951952	0.600219	0.252864	0.951952	0.731613	0.250803	0.951952	0.61966	0.223026	0.951952	0.774145	0.20146	0.951952	0.552994	0.244345	0.951952	0.67137
0.955055	0.46102	0.367759	0.955055	0.755666	0.3479	0.955055	0.835976	0.338396	0.955055	0.758789	0.408966	0.955055	0.701284	0.349437	0.955055	0.727778	0.353239	0.955055	0.720426	0.351214	0.955055	0.719572	0.306528	0.955055	0.786951	0.382636	0.955055	0.715416	0.371134	0.955055	0.646907	0.283087	0.955055	0.611192	0.259557	0.955055	0.743511	0.257569	0.955055	0.630126	0.228789	0.955055	0.784586	0.206867	0.955055	0.562457	0.250971	0.955055	0.681057
0.958158	0.466906	0.371429	0.958158	0.767198	0.355088	0.958158	0.845517	0.345156	0.958158	0.768395	0.41733	0.958158	0.711304	0.357187	0.958158	0.738521	0.361201	0.958158	0.733186	0.359733	0.958158	0.730959	0.314721	0.958158	0.798937	0.39207	0.958158	0.728698	0.377087	0.958158	0.657312	0.29075	0.958158	0.622263	0.266366	0.958158	0.755353	0.264441	0.958158	0.640593	0.234646	0.958158	0.794969	0.212335	0.958158	0.571927	0.257679	0.958158	0.690727
0.961261	0.472805	0.375165	0.961261	0.778718	0.362348	0.961261	0.854933	0.352005	0.961261	0.777884	0.42573	0.961261	0.721303	0.365045	0.961261	0.749258	0.369255	0.961261	0.745947	0.36832	0.961261	0.742345	0.323017	0.961261	0.810851	0.401584	0.961261	0.741931	0.383021	0.961261	0.667734	0.298531	0.961261	0.63343	0.27329	0.961261	0.767131	0.271419	0.961261	0.651056	0.240597	0.961261	0.805291	0.217863	0.961261	0.5814	0.264467	0.961261	0.700374
0.964364	0.478715	0.378967	0.964364	0.790223	0.369678	0.964364	0.864223	0.358946	0.964364	0.787255	0.434163	0.964364	0.731278	0.373008	0.964364	0.759984	0.377397	0.964364	0.758702	0.376971	0.964364	0.753722	0.33141	0.964364	0.822687	0.411173	0.964364	0.755106	0.388936	0.964364	0.678167	0.306426	0.964364	0.64469	0.280329	0.964364	0.778835	0.278501	0.964364	0.661513	0.246639	0.964364	0.815551	0.223448	0.964364	0.590874	0.271333	0.964364	0.709994
0.967467	0.484635	0.382832	0.967467	0.801709	0.377078	0.967467	0.873385	0.36598	0.967467	0.796504	0.442623	0.967467	0.74122	0.381075	0.967467	0.770692	0.385622	0.967467	0.771444	0.385683	0.967467	0.765084	0.339895	0.967467	0.83444	0.420831	0.967467	0.76821	0.394831	0.967467	0.68861	0.314434	0.967467	0.656037	0.287484	0.967467	0.790455	0.285686	0.967467	0.671962	0.252773	0.967467	0.825746	0.229091	0.967467	0.600346	0.278276	0.967467	0.719581
0.970571	0.490563	0.386761	0.970571	0.813175	0.384546	0.970571	0.882417	0.373108	0.970571	0.80563	0.451108	0.970571	0.751125	0.389241	0.970571	0.781374	0.393927	0.970571	0.784167	0.394453	0.970571	0.776424	0.348467	0.970571	0.846104	0.430552	0.970571	0.781234	0.400709	0.970571	0.699058	0.322552	0.970571	0.66747	0.294753	0.970571	0.801984	0.292974	0.970571	0.6824	0.258996	0.970571	0.835875	0.234791	0.970571	0.609812	0.285292	0.970571	0.729131
0.973674	0.496498	0.390751	0.973674	0.824616	0.392081	0.973674	0.891317	0.380331	0.973674	0.814632	0.459612	0.973674	0.760986	0.397504	0.973674	0.792024	0.402308	0.973674	0.796862	0.403276	0.973674	0.787737	0.357121	0.973674	0.857674	0.44033	0.973674	0.794166	0.406568	0.973674	0.709507	0.330778	0.973674	0.678984	0.302136	0.973674	0.813414	0.300363	0.973674	0.692826	0.265309	0.973674	0.845936	0.240547	0.973674	0.619271	0.292381	0.973674	0.73864
0.976777	0.502437	0.3948	0.976777	0.836029	0.39968	0.976777	0.900084	0.38765	0.976777	0.823507	0.468132	0.976777	0.770798	0.40586	0.976777	0.802634	0.410761	0.976777	0.809523	0.412151	0.976777	0.799015	0.365851	0.976777	0.869144	0.450158	0.976777	0.806996	0.412412	0.976777	0.719953	0.339107	0.976777	0.690574	0.309632	0.976777	0.824735	0.307852	0.976777	0.703237	0.271708	0.976777	0.855927	0.246358	0.976777	0.628718	0.299539	0.976777	0.748101
0.97988	0.508379	0.398908	0.97988	0.847411	0.407342	0.97988	0.908716	0.395066	0.97988	0.832256	0.476665	0.97988	0.780555	0.414306	0.97988	0.813199	0.41928	0.97988	0.822142	0.421073	0.97988	0.810253	0.37465	0.97988	0.88051	0.460032	0.97988	0.819716	0.418239	0.97988	0.730392	0.347537	0.97988	0.702236	0.31724	0.97988	0.835939	0.315439	0.97988	0.713632	0.278194	0.97988	0.865847	0.252225	0.97988	0.638153	0.306766	0.97988	0.75751
0.982983	0.514323	0.403073	0.982983	0.85876	0.415065	0.982983	0.917212	0.40258	0.982983	0.840876	0.485205	0.982983	0.790253	0.422838	0.982983	0.82371	0.427861	0.982983	0.834714	0.430039	0.982983	0.821445	0.383514	0.982983	0.891766	0.469943	0.982983	0.832315	0.424053	0.982983	0.74082	0.356065	0.982983	0.713967	0.32496	0.982983	0.84702	0.323123	0.982983	0.72401	0.284765	0.982983	0.875692	0.258148	0.982983	0.647571	0.314058	0.982983	0.766862
0.986086	0.520266	0.407293	0.986086	0.870072	0.422847	0.986086	0.925571	0.410192	0.986086	0.849367	0.493751	0.986086	0.799886	0.431452	0.986086	0.834161	0.436501	0.986086	0.84723	0.439044	0.986086	0.832586	0.392434	0.986086	0.902909	0.479886	0.986086	0.844784	0.429856	0.986086	0.751231	0.364685	0.986086	0.72576	0.332788	0.986086	0.857969	0.330903	0.986086	0.73437	0.291419	0.986086	0.885462	0.264128	0.986086	0.65697	0.321414	0.986086	0.776153
0.989189	0.526207	0.411566	0.989189	0.881345	0.430686	0.989189	0.93379	0.417904	0.989189	0.857728	0.502298	0.989189	0.809449	0.440144	0.989189	0.844543	0.445193	0.989189	0.859684	0.448086	0.989189	0.843669	0.401406	0.989189	0.913935	0.489855	0.989189	0.857115	0.435648	0.989189	0.76162	0.373395	0.989189	0.737612	0.340725	0.989189	0.868779	0.338776	0.989189	0.74471	0.298156	0.989189	0.895155	0.270164	0.989189	0.666348	0.328832	0.989189	0.785377
0.992292	0.532145	0.415891	0.992292	0.892575	0.438581	0.992292	0.94187	0.425714	0.992292	0.86596	0.510843	0.992292	0.818938	0.448909	0.992292	0.854851	0.453933	0.992292	0.87207	0.457162	0.992292	0.85469	0.410422	0.992292	0.924838	0.499843	0.992292	0.8693	0.441433	0.992292	0.771983	0.382191	0.992292	0.749517	0.348767	0.992292	0.879443	0.346742	0.992292	0.75503	0.304974	0.992292	0.904767	0.276257	0.992292	0.675702	0.336309	0.992292	0.794529
0.995395	0.538077	0.420266	0.995395	0.903759	0.446528	0.995395	0.949808	0.433625	0.995395	0.87406	0.519383	0.995395	0.828349	0.457743	0.995395	0.865077	0.462717	0.995395	0.884381	0.466266	0.995395	0.865643	0.419477	0.995395	0.935617	0.509844	0.995395	0.881331	0.447213	0.995395	0.782313	0.391067	0.995395	0.761471	0.356914	0.995395	0.889955	0.354798	0.995395	0.765328	0.311872	0.995395	0.914298	0.282409	0.995395	0.68503	0.343843	0.995395	0.803605
0.998498	0.544002	0.424689	0.998498	0.914895	0.454526	0.998498	0.957604	0.441634	0.998498	0.88203	0.527915	0.998498	0.837678	0.46664	0.998498	0.875214	0.471539	0.998498	0.89661	0.475396	0.998498	0.876524	0.428562	0.998498	0.946267	0.519851	0.998498	0.893202	0.45299	0.998498	0.792604	0.40002	0.998498	0.773468	0.365164	0.998498	0.900307	0.362943	0.998498	0.775605	0.318849	0.998498	0.923744	0.288621	0.998498	0.694328	0.351433	0.998498	0.8126
1.0016	0.549919	0.429157	1.0016	0.925979	0.462571	1.0016	0.965256	0.449743	1.0016	0.889868	0.536436	1.0016	0.84692	0.475596	1.0016	0.885254	0.480394	1.0016	0.908751	0.484548	1.0016	0.887328	0.437672	1.0016	0.956785	0.529859	1.0016	0.904906	0.458768	1.0016	0.802852	0.409044	1.0016	0.785502	0.373512	1.0016	0.910495	0.371174	1.0016	0.78586	0.325903	1.0016	0.933103	0.294895	1.0016	0.703594	0.359075	1.0016	0.821509
1.0047	0.555825	0.43367	1.0047	0.937009	0.470663	1.0047	0.972763	0.457951	1.0047	0.897576	0.544943	1.0047	0.856074	0.484605	1.0047	0.895191	0.489277	1.0047	0.920798	0.493719	1.0047	0.898051	0.4468	1.0047	0.967169	0.53986	1.0047	0.916436	0.464549	1.0047	0.813048	0.418134	1.0047	0.797569	0.381959	1.0047	0.920513	0.37949	1.0047	0.796093	0.333033	1.0047	0.942373	0.301232	1.0047	0.712826	0.366769	1.0047	0.830329
1.00781	0.561719	0.438225	1.00781	0.947981	0.478797	1.00781	0.980124	0.466257	1.00781	0.905152	0.553434	1.00781	0.865134	0.493662	1.00781	0.905017	0.498184	1.00781	0.932745	0.502904	1.00781	0.908688	0.455939	1.00781	0.977415	0.549848	1.00781	0.927789	0.470338	1.00781	0.823188	0.427286	1.00781	0.809662	0.390499	1.00781	0.930355	0.387887	1.00781	0.806302	0.340238	1.00781	0.951551	0.307635	1.00781	0.72202	0.374512	1.00781	0.839053
1.01091	0.567599	0.44282	1.01091	0.958892	0.486973	1.01091	0.987337	0.47466	1.01091	0.912598	0.561907	1.01091	0.8741	0.502763	1.01091	0.914727	0.507108	1.01091	0.944587	0.512101	1.01091	0.919236	0.465082	1.01091	0.987523	0.559818	1.01091	0.938958	0.476136	1.01091	0.833264	0.436494	1.01091	0.821775	0.399132	1.01091	0.940017	0.396363	1.01091	0.816489	0.347517	1.01091	0.960634	0.314105	1.01091	0.731174	0.382301	1.01091	0.84768
1.01401	0.573464	0.447453	1.01401	0.969739	0.495186	1.01401	0.994402	0.483159	1.01401	0.919912	0.570359	1.01401	0.882967	0.5119	1.01401	0.924313	0.516046	1.01401	0.956317	0.521305	1.01401	0.929691	0.474222	1.01401	0.997489	0.569764	1.01401	0.949941	0.481948	1.01401	0.84327	0.445752	1.01401	0.833904	0.407853	1.01401	0.949493	0.404916	1.01401	0.826652	0.354868	1.01401	0.969619	0.320646	1.01401	0.740285	0.390135	1.01401	0.856203
1.01712	0.579312	0.452121	1.01712	0.980519	0.503434	1.01712	1.00132	0.491753	1.01712	0.927097	0.578789	1.01712	0.891734	0.521068	1.01712	0.933768	0.524992	1.01712	0.967929	0.530513	1.01712	0.940049	0.483353	1.01712	1.00731	0.579679	1.01712	0.960733	0.487776	1.01712	0.853198	0.455055	1.01712	0.846041	0.416659	1.01712	0.958781	0.413543	1.01712	0.836792	0.362291	1.01712	0.978503	0.32726	1.01712	0.749349	0.398012	1.01712	0.86462
1.02022	0.585142	0.456823	1.02022	0.991228	0.511715	1.02022	1.00808	0.50044	1.02022	0.934151	0.587194	1.02022	0.900398	0.530262	1.02022	0.943087	0.533941	1.02022	0.97942	0.539721	1.02022	0.950307	0.492468	1.02022	1.01699	0.589558	1.02022	0.971333	0.493625	1.02022	0.863042	0.464397	1.02022	0.858182	0.425548	1.02022	0.967876	0.42224	1.02022	0.846908	0.369784	1.02022	0.987282	0.333949	1.02022	0.758364	0.405929	1.02022	0.872926
1.02332	0.590951	0.461557	1.02332	1.00186	0.520025	1.02332	1.01469	0.509219	1.02332	0.941076	0.595573	1.02332	0.908959	0.539476	1.02332	0.952262	0.542887	1.02332	0.990783	0.548927	1.02332	0.960461	0.501561	1.02332	1.02652	0.599394	1.02332	0.981737	0.499498	1.02332	0.872794	0.473772	1.02332	0.870319	0.434515	1.02332	0.976775	0.431005	1.02332	0.856999	0.377345	1.02332	0.995953	0.340718	1.02332	0.767327	0.413885	1.02332	0.881118
1.02643	0.596739	0.46632	1.02643	1.01242	0.528362	1.02643	1.02115	0.518087	1.02643	0.947872	0.603925	1.02643	0.917413	0.548704	1.02643	0.961289	0.551828	1.02643	1.00201	0.558125	1.02643	0.970508	0.510624	1.02643	1.03591	0.609184	1.02643	0.991944	0.505398	1.02643	0.882446	0.483173	1.02643	0.882447	0.443557	1.02643	0.985475	0.439833	1.02643	0.867066	0.384975	1.02643	1.00451	0.347569	1.02643	0.776234	0.421877	1.02643	0.889192
1.02953	0.602503	0.471109	1.02953	1.0229	0.536723	1.02953	1.02746	0.527043	1.02953	0.954539	0.612249	1.02953	0.92576	0.55794	1.02953	0.970161	0.560756	1.02953	1.01311	0.567314	1.02953	0.980446	0.519653	1.02953	1.04515	0.618921	1.02953	1.00195	0.51133	1.02953	0.891992	0.492595	1.02953	0.894559	0.45267	1.02953	0.993974	0.448722	1.02953	0.877107	0.392671	1.02953	1.01295	0.354505	1.02953	0.785082	0.429903	1.02953	0.897145
1.03263	0.608241	0.475924	1.03263	1.03329	0.545106	1.03263	1.03361	0.536083	1.03263	0.961078	0.620542	1.03263	0.933998	0.567177	1.03263	0.978872	0.569668	1.03263	1.02406	0.576489	1.03263	0.990271	0.52864	1.03263	1.05424	0.628601	1.03263	1.01176	0.517295	1.03263	0.901423	0.502032	1.03263	0.906649	0.461849	1.03263	1.00227	0.457667	1.03263	0.887123	0.400433	1.03263	1.02128	0.36153	1.03263	0.793866	0.437962	1.03263	0.904973
1.03574	0.613954	0.48076	1.03574	1.0436	0.553506	1.03574	1.03961	0.545206	1.03574	0.967491	0.628805	1.03574	0.942127	0.57641	1.03574	0.987417	0.578559	1.03574	1.03486	0.585647	1.03574	0.99998	0.537581	1.03574	1.06319	0.638218	1.03574	1.02138	0.523299	1.03574	0.910732	0.511477	1.03574	0.918711	0.471092	1.03574	1.01036	0.466665	1.03574	0.897111	0.40826	1.03574	1.02948	0.368648	1.03574	0.802585	0.44605	1.03574	0.912675
1.03884	0.619638	0.485617	1.03884	1.05381	0.561921	1.03884	1.04545	0.554408	1.03884	0.973777	0.637036	1.03884	0.950146	0.585633	1.03884	0.995792	0.587425	1.03884	1.04552	0.594785	1.03884	1.00957	0.546469	1.03884	1.07199	0.647767	1.03884	1.03079	0.529344	1.03884	0.919911	0.520923	1.03884	0.930737	0.480394	1.03884	1.01824	0.475711	1.03884	0.907071	0.41615	1.03884	1.03754	0.375863	1.03884	0.811234	0.454167	1.03884	0.920246
1.04194	0.625292	0.490491	1.04194	1.06393	0.570349	1.04194	1.05113	0.563686	1.04194	0.979938	0.645235	1.04194	0.958053	0.59484	1.04194	1.00399	0.59626	1.04194	1.05602	0.6039	1.04194	1.01904	0.555298	1.04194	1.08063	0.657245	1.04194	1.04001	0.535434	1.04194	0.928953	0.530364	1.04194	0.942721	0.48975	1.04194	1.02592	0.4848	1.04194	0.917002	0.424103	1.04194	1.04548	0.383176	1.04194	0.819808	0.46231	1.04194	0.927684
1.04505	0.630914	0.495381	1.04505	1.07395	0.578786	1.04505	1.05666	0.573036	1.04505	0.985975	0.653402	1.04505	0.965848	0.604025	1.04505	1.01201	0.60506	1.04505	1.06637	0.612988	1.04505	1.02839	0.564064	1.04505	1.08914	0.666647	1.04505	1.04903	0.541571	1.04505	0.93785	0.539793	1.04505	0.954657	0.499157	1.04505	1.03339	0.493927	1.04505	0.926902	0.432117	1.04505	1.05327	0.390594	1.04505	0.828306	0.470477	1.04505	0.934987
1.04815	0.636504	0.500284	1.04815	1.08386	0.587229	1.04815	1.06203	0.582456	1.04815	0.991889	0.661536	1.04815	0.973531	0.613183	1.04815	1.01984	0.613822	1.04815	1.07655	0.622046	1.04815	1.03761	0.572761	1.04815	1.09749	0.675968	1.04815	1.05786	0.547758	1.04815	0.946594	0.549205	1.04815	0.966538	0.508609	1.04815	1.04065	0.503089	1.04815	0.93677	0.440192	1.04815	1.06093	0.398118	1.04815	0.836721	0.478665	1.04815	0.942152
1.05125	0.642059	0.505198	1.05125	1.09366	0.595675	1.05125	1.06725	0.591941	1.05125	0.99768	0.669636	1.05125	0.981101	0.622306	1.05125	1.02749	0.622541	1.05125	1.08656	0.631072	1.05125	1.04669	0.581386	1.05125	1.1057	0.685206	1.05125	1.0665	0.553999	1.05125	0.955178	0.558592	1.05125	0.978357	0.518102	1.05125	1.0477	0.512279	1.05125	0.946603	0.448325	1.05125	1.06843	0.405752	1.05125	0.845051	0.486874	1.05125	0.949178
1.05435	0.647578	0.51012	1.05435	1.10335	0.604122	1.05435	1.07231	0.601487	1.05435	1.00335	0.677704	1.05435	0.988559	0.63139	1.05435	1.03494	0.631213	1.05435	1.09641	0.640063	1.05435	1.05565	0.589932	1.05435	1.11376	0.694356	1.05435	1.07495	0.560295	1.05435	0.963595	0.567947	1.05435	0.990106	0.527632	1.05435	1.05454	0.521491	1.05435	0.956399	0.456517	1.05435	1.07577	0.4135	1.05435	0.85329	0.4951	1.05435	0.956062
1.05746	0.653059	0.515048	1.05746	1.11293	0.612566	1.05746	1.07721	0.611091	1.05746	1.0089	0.685739	1.05746	0.995902	0.640429	1.05746	1.0422	0.639833	1.05746	1.10609	0.649016	1.05746	1.06447	0.598397	1.05746	1.12168	0.703416	1.05746	1.08321	0.566648	1.05746	0.971836	0.577266	1.05746	1.00178	0.537194	1.05746	1.06118	0.530722	1.05746	0.966155	0.464766	1.05746	1.08296	0.421365	1.05746	0.861436	0.503343	1.05746	0.962802
1.06056	0.658502	0.519979	1.06056	1.12238	0.621005	1.06056	1.08196	0.620747	1.06056	1.01434	0.693742	1.06056	1.00313	0.649417	1.06056	1.04925	0.6484	1.06056	1.11559	0.657928	1.06056	1.07316	0.606776	1.06056	1.12946	0.712381	1.06056	1.09129	0.573061	1.06056	0.979896	0.58654	1.06056	1.01337	0.546784	1.06056	1.06761	0.539964	1.06056	0.97587	0.473071	1.06056	1.08998	0.429349	1.06056	0.869484	0.511598	1.06056	0.969397
1.06366	0.663904	0.524913	1.06366	1.13171	0.629436	1.06366	1.08655	0.630451	1.06366	1.01965	0.701712	1.06366	1.01025	0.658349	1.06366	1.05611	0.656907	1.06366	1.12491	0.666796	1.06366	1.0817	0.615065	1.06366	1.13709	0.721249	1.06366	1.0992	0.579535	1.06366	0.987767	0.595764	1.06366	1.02487	0.556396	1.06366	1.07383	0.549211	1.06366	0.985539	0.48143	1.06366	1.09682	0.437456	1.06366	0.877429	0.519865	1.06366	0.975845
1.06677	0.669263	0.529845	1.06677	1.1409	0.637855	1.06677	1.091	0.640198	1.06677	1.02486	0.70965	1.06677	1.01725	0.66722	1.06677	1.06276	0.665354	1.06677	1.13406	0.675619	1.06677	1.0901	0.623263	1.06677	1.14458	0.730018	1.06677	1.10692	0.586072	1.06677	0.995442	0.604932	1.06677	1.03627	0.566027	1.06677	1.07985	0.558458	1.06677	0.995159	0.489843	1.06677	1.10349	0.445689	1.06677	0.885267	0.528142	1.06677	0.982145
1.06987	0.674579	0.534774	1.06987	1.14996	0.64626	1.06987	1.09529	0.649984	1.06987	1.02995	0.717557	1.06987	1.02414	0.676025	1.06987	1.06921	0.673735	1.06987	1.14302	0.684395	1.06987	1.09835	0.631364	1.06987	1.15193	0.738686	1.06987	1.11448	0.592673	1.06987	1.00292	0.614037	1.06987	1.04757	0.575672	1.06987	1.08568	0.567699	1.06987	1.00473	0.498308	1.06987	1.10997	0.454049	1.06987	0.892994	0.536425	1.06987	0.988296
1.07297	0.679851	0.539698	1.07297	1.15888	0.654649	1.07297	1.09943	0.659802	1.07297	1.03493	0.725433	1.07297	1.03091	0.684758	1.07297	1.07545	0.682048	1.07297	1.15179	0.69312	1.07297	1.10646	0.639368	1.07297	1.15915	0.747249	1.07297	1.12186	0.599338	1.07297	1.01018	0.623073	1.07297	1.05875	0.585326	1.07297	1.0913	0.576925	1.07297	1.01424	0.506824	1.07297	1.11627	0.462538	1.07297	0.900607	0.544714	1.07297	0.994297
1.07608	0.685076	0.544614	1.07608	1.16765	0.663018	1.07608	1.10343	0.669649	1.07608	1.0398	0.733279	1.07608	1.03756	0.693415	1.07608	1.08147	0.690289	1.07608	1.16038	0.701794	1.07608	1.1144	0.64727	1.07608	1.16622	0.755706	1.07608	1.12909	0.606067	1.07608	1.01724	0.632035	1.07608	1.06981	0.594984	1.07608	1.09672	0.586132	1.07608	1.02369	0.51539	1.07608	1.12236	0.471158	1.07608	0.908099	0.553005	1.07608	1.00015
1.07918	0.690253	0.54952	1.07918	1.17627	0.671365	1.07918	1.10729	0.679519	1.07918	1.04456	0.741095	1.07918	1.0441	0.701991	1.07918	1.08729	0.698457	1.07918	1.16877	0.710414	1.07918	1.1222	0.655071	1.07918	1.17316	0.764055	1.07918	1.13615	0.612862	1.07918	1.02407	0.640917	1.07918	1.08075	0.604642	1.07918	1.10196	0.595313	1.07918	1.03307	0.524004	1.07918	1.12825	0.479911	1.07918	0.915469	0.561296	1.07918	1.00584
1.08228	0.695381	0.554414	1.08228	1.18474	0.679688	1.08228	1.11101	0.689405	1.08228	1.04922	0.748884	1.08228	1.05053	0.710482	1.08228	1.0929	0.706548	1.08228	1.17697	0.718979	1.08228	1.12983	0.662768	1.08228	1.17996	0.772295	1.08228	1.14305	0.61972	1.08228	1.03068	0.649713	1.08228	1.09155	0.614296	1.08228	1.107	0.60446	1.08228	1.04239	0.532664	1.08228	1.13393	0.488796	1.08228	0.92271	0.569586	1.08228	1.01139
1.08539	0.700458	0.559294	1.08539	1.19304	0.687983	1.08539	1.11459	0.699303	1.08539	1.05378	0.756645	1.08539	1.05683	0.718884	1.08539	1.09829	0.714559	1.08539	1.18498	0.727488	1.08539	1.1373	0.670359	1.08539	1.18663	0.780424	1.08539	1.14979	0.626642	1.08539	1.03706	0.658419	1.08539	1.1022	0.623942	1.08539	1.11185	0.613567	1.08539	1.05163	0.541369	1.08539	1.1394	0.497815	1.08539	0.929821	0.577871	1.08539	1.01678
1.08849	0.705483	0.564157	1.08849	1.20118	0.696248	1.08849	1.11804	0.709207	1.08849	1.05824	0.764379	1.08849	1.06302	0.727192	1.08849	1.10348	0.722489	1.08849	1.19279	0.735938	1.08849	1.1446	0.677843	1.08849	1.19316	0.788442	1.08849	1.15639	0.633626	1.08849	1.04322	0.667028	1.08849	1.11271	0.633574	1.08849	1.11652	0.622628	1.08849	1.06078	0.550118	1.08849	1.14464	0.506967	1.08849	0.936796	0.586149	1.08849	1.02202
1.09159	0.710456	0.569002	1.09159	1.20914	0.704481	1.09159	1.12136	0.71911	1.09159	1.06261	0.772087	1.09159	1.06909	0.735402	1.09159	1.10845	0.730335	1.09159	1.20039	0.74433	1.09159	1.15173	0.685221	1.09159	1.19956	0.796347	1.09159	1.16284	0.64067	1.09159	1.04913	0.675537	1.09159	1.12305	0.643189	1.09159	1.12101	0.631635	1.09159	1.06986	0.558908	1.09159	1.14966	0.516251	1.09159	0.943632	0.594419	1.09159	1.02711
1.09469	0.715373	0.573826	1.09469	1.21692	0.712679	1.09469	1.12456	0.729007	1.09469	1.06688	0.77977	1.09469	1.07504	0.743512	1.09469	1.11321	0.738095	1.09469	1.2078	0.752661	1.09469	1.15869	0.692491	1.09469	1.20582	0.804139	1.09469	1.16913	0.647774	1.09469	1.05481	0.68394	1.09469	1.13323	0.652782	1.09469	1.12532	0.640582	1.09469	1.07884	0.567737	1.09469	1.15444	0.525667	1.09469	0.950327	0.602676	1.09469	1.03204
1.0978	0.720235	0.578627	1.0978	1.22453	0.72084	1.0978	1.12764	0.738892	1.0978	1.07106	0.78743	1.0978	1.08086	0.751517	1.0978	1.11776	0.745767	1.0978	1.215	0.760932	1.0978	1.16547	0.699653	1.0978	1.21196	0.811817	1.0978	1.17529	0.654934	1.0978	1.06025	0.692234	1.0978	1.14323	0.66235	1.0978	1.12945	0.649462	1.0978	1.08772	0.576604	1.0978	1.15899	0.535213	1.0978	0.956875	0.61092	1.0978	1.03682
1.1009	0.72504	0.583404	1.1009	1.23194	0.728961	1.1009	1.13061	0.748759	1.1009	1.07516	0.795066	1.1009	1.08657	0.759415	1.1009	1.1221	0.753349	1.1009	1.22199	0.769141	1.1009	1.17207	0.706708	1.1009	1.21796	0.81938	1.1009	1.1813	0.662147	1.1009	1.06544	0.700414	1.1009	1.15305	0.671889	1.1009	1.13342	0.658269	1.1009	1.0965	0.585507	1.1009	1.16329	0.544887	1.1009	0.963275	0.619147	1.1009	1.04145
1.104	0.729787	0.588155	1.104	1.23916	0.73704	1.104	1.13347	0.758602	1.104	1.07917	0.802681	1.104	1.09215	0.767202	1.104	1.12623	0.760839	1.104	1.22877	0.777289	1.104	1.17848	0.713656	1.104	1.22383	0.826829	1.104	1.18717	0.669411	1.104	1.07039	0.708476	1.104	1.16267	0.681394	1.104	1.13722	0.666996	1.104	1.10517	0.594442	1.104	1.16734	0.554686	1.104	0.969523	0.627355	1.104	1.04592
1.10711	0.734474	0.592877	1.10711	1.24618	0.745075	1.10711	1.13623	0.768414	1.10711	1.0831	0.810274	1.10711	1.0976	0.774876	1.10711	1.13016	0.768237	1.10711	1.23534	0.785374	1.10711	1.18471	0.720497	1.10711	1.22957	0.834164	1.10711	1.1929	0.676722	1.10711	1.0751	0.716418	1.10711	1.1721	0.690862	1.10711	1.14086	0.675637	1.10711	1.11372	0.603408	1.10711	1.17113	0.564607	1.10711	0.975618	0.635541	1.10711	1.05024
1.11021	0.7391	0.597568	1.11021	1.25299	0.753064	1.11021	1.13889	0.778189	1.11021	1.08696	0.817847	1.11021	1.10293	0.782434	1.11021	1.13388	0.77554	1.11021	1.2417	0.793397	1.11021	1.19075	0.727233	1.11021	1.23518	0.841383	1.11021	1.19849	0.684077	1.11021	1.07957	0.724235	1.11021	1.18132	0.70029	1.11021	1.14434	0.684186	1.11021	1.12215	0.612403	1.11021	1.17467	0.574646	1.11021	0.981556	0.643702	1.11021	1.05441
1.11331	0.743665	0.602227	1.11331	1.25959	0.761004	1.11331	1.14146	0.787921	1.11331	1.09074	0.8254	1.11331	1.10813	0.789874	1.11331	1.1374	0.782747	1.11331	1.24784	0.801357	1.11331	1.19659	0.733866	1.11331	1.24065	0.848488	1.11331	1.20393	0.69147	1.11331	1.08378	0.731926	1.11331	1.19032	0.709673	1.11331	1.14766	0.692638	1.11331	1.13045	0.621422	1.11331	1.17795	0.584799	1.11331	0.987335	0.651835	1.11331	1.05843
1.11642	0.748167	0.606853	1.11642	1.26598	0.768893	1.11642	1.14396	0.797604	1.11642	1.09446	0.832935	1.11642	1.1132	0.797194	1.11642	1.14072	0.789857	1.11642	1.25376	0.809255	1.11642	1.20223	0.740396	1.11642	1.24599	0.855479	1.11642	1.20924	0.698898	1.11642	1.08776	0.739487	1.11642	1.19909	0.719009	1.11642	1.15083	0.700986	1.11642	1.13862	0.630465	1.11642	1.18096	0.595061	1.11642	0.992954	0.659938	1.11642	1.0623
1.11952	0.752604	0.611443	1.11952	1.27214	0.77673	1.11952	1.14637	0.807232	1.11952	1.09811	0.840451	1.11952	1.11813	0.804392	1.11952	1.14385	0.79687	1.11952	1.25946	0.817091	1.11952	1.20767	0.746824	1.11952	1.2512	0.862356	1.11952	1.21441	0.706355	1.11952	1.0915	0.746917	1.11952	1.20763	0.728294	1.11952	1.15386	0.709227	1.11952	1.14664	0.639527	1.11952	1.18371	0.605426	1.11952	0.998411	0.668009	1.11952	1.06602
1.12262	0.756977	0.615995	1.12262	1.27808	0.784511	1.12262	1.14872	0.816798	1.12262	1.10169	0.84795	1.12262	1.12294	0.811467	1.12262	1.14678	0.803783	1.12262	1.26495	0.824865	1.12262	1.21291	0.753155	1.12262	1.25628	0.869118	1.12262	1.21943	0.713837	1.12262	1.095	0.754213	1.12262	1.21594	0.737525	1.12262	1.15675	0.717354	1.12262	1.15452	0.648607	1.12262	1.18618	0.615888	1.12262	1.00371	0.676043	1.12262	1.0696
1.12573	0.761284	0.620509	1.12573	1.28378	0.792235	1.12573	1.15101	0.826297	1.12573	1.10523	0.855431	1.12573	1.1276	0.818417	1.12573	1.14953	0.810597	1.12573	1.2702	0.832577	1.12573	1.21794	0.759388	1.12573	1.26122	0.875768	1.12573	1.2243	0.721338	1.12573	1.09826	0.761374	1.12573	1.22399	0.746699	1.12573	1.1595	0.725364	1.12573	1.16224	0.657699	1.12573	1.18838	0.626442	1.12573	1.00884	0.684038	1.12573	1.07302
1.12883	0.765523	0.624982	1.12883	1.28925	0.7999	1.12883	1.15324	0.835722	1.12883	1.1087	0.862896	1.12883	1.13213	0.825241	1.12883	1.15208	0.81731	1.12883	1.27524	0.840228	1.12883	1.22276	0.765527	1.12883	1.26603	0.882305	1.12883	1.22903	0.728852	1.12883	1.10129	0.768399	1.12883	1.23179	0.755813	1.12883	1.16212	0.733252	1.12883	1.16979	0.666802	1.12883	1.19031	0.63708	1.12883	1.0138	0.691992	1.12883	1.07631
1.13193	0.769695	0.629413	1.13193	1.29448	0.807504	1.13193	1.15543	0.845067	1.13193	1.11213	0.870345	1.13193	1.13651	0.831938	1.13193	1.15446	0.823921	1.13193	1.28004	0.847819	1.13193	1.22738	0.771574	1.13193	1.2707	0.888729	1.13193	1.2336	0.736373	1.13193	1.10409	0.775286	1.13193	1.23932	0.764864	1.13193	1.16461	0.741016	1.13193	1.17718	0.675911	1.13193	1.19197	0.647794	1.13193	1.0186	0.6999	1.13193	1.07945
1.13504	0.773797	0.633801	1.13504	1.29946	0.815044	1.13504	1.15757	0.854326	1.13504	1.11551	0.877777	1.13504	1.14075	0.838507	1.13504	1.15665	0.830431	1.13504	1.28462	0.855351	1.13504	1.23177	0.777531	1.13504	1.27523	0.895042	1.13504	1.23802	0.743895	1.13504	1.10667	0.782036	1.13504	1.24659	0.773849	1.13504	1.16697	0.748651	1.13504	1.1844	0.685024	1.13504	1.19334	0.658578	1.13504	1.02324	0.707761	1.13504	1.08245
1.13814	0.77783	0.638144	1.13814	1.30418	0.822519	1.13814	1.15968	0.863494	1.13814	1.11885	0.885194	1.13814	1.14485	0.844948	1.13814	1.15867	0.836838	1.13814	1.28896	0.862823	1.13814	1.23596	0.783402	1.13814	1.27962	0.901243	1.13814	1.24228	0.751412	1.13814	1.10904	0.788648	1.13814	1.25357	0.782766	1.13814	1.16922	0.756155	1.13814	1.19144	0.694136	1.13814	1.19445	0.669421	1.13814	1.02771	0.715571	1.13814	1.08531
1.14124	0.781792	0.64244	1.14124	1.30866	0.829926	1.14124	1.16176	0.872564	1.14124	1.12215	0.892594	1.14124	1.1488	0.851261	1.14124	1.16052	0.843143	1.14124	1.29308	0.870237	1.14124	1.23993	0.78919	1.14124	1.28387	0.907334	1.14124	1.24638	0.758917	1.14124	1.11119	0.795122	1.14124	1.26027	0.791612	1.14124	1.17135	0.763526	1.14124	1.19829	0.703243	1.14124	1.19528	0.680317	1.14124	1.03202	0.723327	1.14124	1.08804
1.14434	0.785682	0.646689	1.14434	1.31287	0.837264	1.14434	1.16383	0.881531	1.14434	1.12541	0.899978	1.14434	1.15259	0.857445	1.14434	1.16221	0.849344	1.14434	1.29696	0.877593	1.14434	1.24368	0.794897	1.14434	1.28797	0.913315	1.14434	1.25031	0.766403	1.14434	1.11314	0.801459	1.14434	1.26668	0.800384	1.14434	1.17336	0.770761	1.14434	1.20495	0.712342	1.14434	1.19585	0.691255	1.14434	1.03617	0.731026	1.14434	1.09063
1.14745	0.7895	0.650889	1.14745	1.31682	0.84453	1.14745	1.16587	0.890389	1.14745	1.12865	0.907345	1.14745	1.15624	0.863501	1.14745	1.16374	0.855442	1.14745	1.3006	0.884892	1.14745	1.24722	0.800526	1.14745	1.29193	0.919186	1.14745	1.25406	0.773864	1.14745	1.11489	0.807659	1.14745	1.2728	0.809082	1.14745	1.17527	0.777861	1.14745	1.21141	0.721428	1.14745	1.19614	0.702227	1.14745	1.04016	0.738664	1.14745	1.09308
1.15055	0.793245	0.655039	1.15055	1.3205	0.851722	1.15055	1.16791	0.899132	1.15055	1.13185	0.914695	1.15055	1.15973	0.869429	1.15055	1.1651	0.861435	1.15055	1.30401	0.892135	1.15055	1.25054	0.806081	1.15055	1.29574	0.924948	1.15055	1.25764	0.781292	1.15055	1.11645	0.813723	1.15055	1.27861	0.817701	1.15055	1.17708	0.784824	1.15055	1.21767	0.730496	1.15055	1.19617	0.713222	1.15055	1.04398	0.74624	1.15055	1.09541
1.15365	0.796917	0.659138	1.15365	1.32391	0.858838	1.15365	1.16995	0.907756	1.15365	1.13503	0.922027	1.15365	1.16306	0.87523	1.15365	1.16632	0.867325	1.15365	1.30719	0.899323	1.15365	1.25364	0.811565	1.15365	1.2994	0.930601	1.15365	1.26103	0.788681	1.15365	1.11783	0.819653	1.15365	1.28412	0.82624	1.15365	1.17878	0.791651	1.15365	1.22373	0.739544	1.15365	1.19595	0.724231	1.15365	1.04766	0.75375	1.15365	1.09762
1.15676	0.800514	0.663185	1.15676	1.32705	0.865877	1.15676	1.172	0.916255	1.15676	1.13819	0.929341	1.15676	1.16623	0.880903	1.15676	1.1674	0.87311	1.15676	1.31013	0.906455	1.15676	1.25653	0.816982	1.15676	1.30291	0.936146	1.15676	1.26423	0.796024	1.15676	1.11903	0.825451	1.15676	1.28931	0.834696	1.15676	1.18039	0.79834	1.15676	1.22957	0.748566	1.15676	1.19547	0.735243	1.15676	1.05117	0.76119	1.15676	1.0997
1.15986	0.804036	0.667179	1.15986	1.32991	0.872835	1.15986	1.17405	0.924625	1.15986	1.14133	0.936635	1.15986	1.16924	0.88645	1.15986	1.16833	0.87879	1.15986	1.31283	0.913533	1.15986	1.2592	0.822334	1.15986	1.30626	0.941584	1.15986	1.26723	0.803314	1.15986	1.12007	0.831117	1.15986	1.29419	0.843069	1.15986	1.18191	0.804895	1.15986	1.23519	0.757558	1.15986	1.19474	0.746249	1.15986	1.05454	0.768559	1.15986	1.10166
1.16296	0.807482	0.671118	1.16296	1.33249	0.879711	1.16296	1.17611	0.932859	1.16296	1.14445	0.943909	1.16296	1.17208	0.891873	1.16296	1.16912	0.884366	1.16296	1.31529	0.920556	1.16296	1.26165	0.827626	1.16296	1.30946	0.946914	1.16296	1.27003	0.810543	1.16296	1.12096	0.836654	1.16296	1.29874	0.851355	1.16296	1.18334	0.811315	1.16296	1.2406	0.766515	1.16296	1.19376	0.757238	1.16296	1.05775	0.775852	1.16296	1.1035
1.16607	0.810853	0.675002	1.16607	1.33479	0.886502	1.16607	1.17819	0.940954	1.16607	1.14756	0.951161	1.16607	1.17475	0.897171	1.16607	1.16979	0.889837	1.16607	1.31752	0.927526	1.16607	1.2639	0.83286	1.16607	1.31249	0.952136	1.16607	1.27262	0.817706	1.16607	1.12169	0.842065	1.16607	1.30297	0.859552	1.16607	1.18468	0.817603	1.16607	1.24578	0.775432	1.16607	1.19256	0.768199	1.16607	1.06082	0.783067	1.16607	1.10523
1.16917	0.814147	0.67883	1.16917	1.33681	0.893207	1.16917	1.18029	0.948905	1.16917	1.15065	0.958389	1.16917	1.17726	0.902346	1.16917	1.17033	0.895202	1.16917	1.31951	0.934443	1.16917	1.26594	0.838041	1.16917	1.31536	0.957252	1.16917	1.27499	0.824794	1.16917	1.12229	0.847353	1.16917	1.30688	0.86766	1.16917	1.18595	0.823762	1.16917	1.25074	0.784306	1.16917	1.19112	0.779122	1.16917	1.06375	0.790201	1.16917	1.10684
1.17227	0.817363	0.682601	1.17227	1.33854	0.899823	1.17227	1.18241	0.956707	1.17227	1.15374	0.965593	1.17227	1.17959	0.9074	1.17227	1.17076	0.900463	1.17227	1.32127	0.941306	1.17227	1.26776	0.843171	1.17227	1.31807	0.962261	1.17227	1.27715	0.831803	1.17227	1.12276	0.852519	1.17227	1.31046	0.875675	1.17227	1.18713	0.829795	1.17227	1.25546	0.79313	1.17227	1.18947	0.789997	1.17227	1.06654	0.797251	1.17227	1.10836
1.17538	0.820503	0.686314	1.17538	1.34	0.906348	1.17538	1.18456	0.964357	1.17538	1.15681	0.972769	1.17538	1.18175	0.912334	1.17538	1.17107	0.905618	1.17538	1.32278	0.948116	1.17538	1.26939	0.848254	1.17538	1.32061	0.967164	1.17538	1.27907	0.838725	1.17538	1.12311	0.857567	1.17538	1.31371	0.883596	1.17538	1.18824	0.835705	1.17538	1.25996	0.801901	1.17538	1.18761	0.800813	1.17538	1.06919	0.804215	1.17538	1.10977
1.17848	0.823565	0.689969	1.17848	1.34117	0.91278	1.17848	1.18674	0.97185	1.17848	1.15988	0.979917	1.17848	1.18373	0.91715	1.17848	1.17127	0.910668	1.17848	1.32407	0.954872	1.17848	1.27081	0.853294	1.17848	1.32297	0.97196	1.17848	1.28076	0.845553	1.17848	1.12335	0.8625	1.17848	1.31663	0.891421	1.17848	1.18928	0.841496	1.17848	1.26421	0.810613	1.17848	1.18555	0.81156	1.17848	1.07171	0.81109	1.17848	1.11108
1.18158	0.826549	0.693565	1.18158	1.34205	0.919116	1.18158	1.18894	0.979183	1.18158	1.16294	0.987033	1.18158	1.18553	0.92185	1.18158	1.17138	0.915613	1.18158	1.32512	0.961573	1.18158	1.27204	0.858294	1.18158	1.32517	0.976649	1.18158	1.2822	0.852283	1.18158	1.1235	0.867322	1.18158	1.31922	0.899148	1.18158	1.19025	0.847174	1.18158	1.26823	0.819262	1.18158	1.1833	0.822228	1.18158	1.0741	0.817873	1.18158	1.1123
1.18468	0.829454	0.697101	1.18468	1.34265	0.925353	1.18468	1.19118	0.986352	1.18468	1.16599	0.994117	1.18468	1.18716	0.926434	1.18468	1.17138	0.920452	1.18468	1.32593	0.968221	1.18468	1.27308	0.863258	1.18468	1.32719	0.981232	1.18468	1.28341	0.858907	1.18468	1.12356	0.872036	1.18468	1.32149	0.906776	1.18468	1.19116	0.852741	1.18468	1.27201	0.827843	1.18468	1.18087	0.832807	1.18468	1.07637	0.824562	1.18468	1.11342
1.18779	0.832281	0.700576	1.18779	1.34298	0.931491	1.18779	1.19344	0.993354	1.18779	1.16904	1.00116	1.18779	1.1886	0.930906	1.18779	1.1713	0.925186	1.18779	1.32652	0.974813	1.18779	1.27392	0.868188	1.18779	1.32903	0.985708	1.18779	1.28436	0.865421	1.18779	1.12353	0.876645	1.18779	1.32342	0.914302	1.18779	1.192	0.858205	1.18779	1.27555	0.836351	1.18779	1.17828	0.843288	1.18779	1.07853	0.831155	1.18779	1.11446
1.19089	0.835029	0.703991	1.19089	1.34302	0.937527	1.19089	1.19574	1.00019	1.19089	1.17208	1.00817	1.19089	1.18985	0.935267	1.19089	1.17113	0.929814	1.19089	1.32688	0.981348	1.19089	1.27459	0.873088	1.19089	1.33069	0.990078	1.19089	1.28505	0.87182	1.19089	1.12344	0.881154	1.19089	1.32503	0.921726	1.19089	1.19279	0.863571	1.19089	1.27884	0.844782	1.19089	1.17553	0.85366	1.19089	1.08056	0.837648	1.19089	1.11542
1.19399	0.837699	0.707344	1.19399	1.34278	0.943457	1.19399	1.19806	1.00685	1.19399	1.17511	1.01514	1.19399	1.19093	0.93952	1.19399	1.17088	0.934335	1.19399	1.32701	0.987827	1.19399	1.27508	0.877961	1.19399	1.33216	0.99434	1.19399	1.28549	0.878097	1.19399	1.12329	0.885566	1.19399	1.32632	0.929044	1.19399	1.19351	0.868844	1.19399	1.2819	0.853131	1.19399	1.17264	0.863915	1.19399	1.08249	0.844041	1.19399	1.11631
1.1971	0.84029	0.710635	1.1971	1.34228	0.94928	1.1971	1.2004	1.01333	1.1971	1.17814	1.02206	1.1971	1.19181	0.943665	1.1971	1.17056	0.938751	1.1971	1.32692	0.994246	1.1971	1.27539	0.882811	1.1971	1.33345	0.998495	1.1971	1.28566	0.88425	1.1971	1.12309	0.889885	1.1971	1.32729	0.936256	1.1971	1.19419	0.874032	1.1971	1.28471	0.861392	1.1971	1.16963	0.874045	1.1971	1.08431	0.850331	1.1971	1.11712
1.2002	0.842802	0.713864	1.2002	1.3415	0.954994	1.2002	1.20277	1.01964	1.2002	1.18115	1.02893	1.2002	1.19251	0.947706	1.2002	1.17017	0.943061	1.2002	1.32661	1.00061	1.2002	1.27554	0.887641	1.2002	1.33456	1.00254	1.2002	1.28556	0.890272	1.2002	1.12285	0.894115	1.2002	1.32795	0.943359	1.2002	1.19481	0.87914	1.2002	1.28727	0.869562	1.2002	1.16649	0.88404	1.2002	1.08603	0.856515	1.2002	1.11786
1.2033	0.845235	0.717029	1.2033	1.34046	0.960597	1.2033	1.20516	1.02576	1.2033	1.18416	1.03576	1.2033	1.19302	0.951644	1.2033	1.16972	0.947265	1.2033	1.32608	1.0069	1.2033	1.27553	0.892453	1.2033	1.33547	1.00648	1.2033	1.2852	0.896162	1.2033	1.12258	0.898261	1.2033	1.32829	0.950351	1.2033	1.19538	0.884175	1.2033	1.2896	0.877637	1.2033	1.16326	0.893894	1.2033	1.08766	0.862593	1.2033	1.11853
1.20641	0.847589	0.720132	1.20641	1.33916	0.966085	1.20641	1.20756	1.03171	1.20641	1.18715	1.04252	1.20641	1.19334	0.955482	1.20641	1.16921	0.951362	1.20641	1.32534	1.01314	1.20641	1.27536	0.897251	1.20641	1.3362	1.01031	1.20641	1.28456	0.901914	1.20641	1.12228	0.902325	1.20641	1.32834	0.957231	1.20641	1.1959	0.889144	1.20641	1.29168	0.885611	1.20641	1.15993	0.903598	1.20641	1.08919	0.868563	1.20641	1.11915
1.20951	0.849865	0.723172	1.20951	1.3376	0.971458	1.20951	1.20998	1.03747	1.20951	1.19012	1.04923	1.20951	1.19347	0.959222	1.20951	1.16865	0.955353	1.20951	1.32438	1.0193	1.20951	1.27504	0.902037	1.20951	1.33673	1.01403	1.20951	1.28366	0.907526	1.20951	1.12198	0.906313	1.20951	1.32808	0.963998	1.20951	1.19637	0.894054	1.20951	1.29353	0.89348	1.20951	1.15653	0.913147	1.20951	1.09064	0.874423	1.20951	1.11972
1.21261	0.852062	0.726147	1.21261	1.33579	0.976712	1.21261	1.2124	1.04305	1.21261	1.19308	1.05588	1.21261	1.19341	0.962865	1.21261	1.16804	0.959237	1.21261	1.32322	1.0254	1.21261	1.27458	0.906813	1.21261	1.33706	1.01765	1.21261	1.28247	0.912995	1.21261	1.12166	0.910228	1.21261	1.32754	0.970648	1.21261	1.1968	0.898913	1.21261	1.29513	0.901241	1.21261	1.15306	0.922532	1.21261	1.092	0.880172	1.21261	1.12023
1.21572	0.854181	0.729059	1.21572	1.33374	0.981846	1.21572	1.21482	1.04844	1.21572	1.19601	1.06245	1.21572	1.19315	0.966415	1.21572	1.16739	0.963015	1.21572	1.32185	1.03143	1.21572	1.27399	0.911584	1.21572	1.3372	1.02115	1.21572	1.28102	0.918319	1.21572	1.12135	0.914074	1.21572	1.32672	0.97718	1.21572	1.19719	0.903727	1.21572	1.2965	0.908889	1.21572	1.14954	0.931749	1.21572	1.09328	0.885809	1.21572	1.1207
1.21882	0.856223	0.731907	1.21882	1.33146	0.986857	1.21882	1.21724	1.05365	1.21882	1.19892	1.06896	1.21882	1.19271	0.969874	1.21882	1.1667	0.966685	1.21882	1.32029	1.03739	1.21882	1.27326	0.91635	1.21882	1.33714	1.02455	1.21882	1.2793	0.923496	1.21882	1.12105	0.917855	1.21882	1.32562	0.983592	1.21882	1.19754	0.908503	1.21882	1.29763	0.916421	1.21882	1.14599	0.940791	1.21882	1.09449	0.891332	1.21882	1.12112
1.22192	0.858186	0.73469	1.22192	1.32895	0.991744	1.22192	1.21964	1.05867	1.22192	1.2018	1.07539	1.22192	1.19208	0.973242	1.22192	1.16598	0.970248	1.22192	1.31852	1.04327	1.22192	1.27242	0.921114	1.22192	1.33689	1.02783	1.22192	1.27731	0.928524	1.22192	1.12076	0.921575	1.22192	1.32426	0.989883	1.22192	1.19785	0.913249	1.22192	1.29854	0.923832	1.22192	1.14241	0.949655	1.22192	1.09563	0.896742	1.22192	1.12151
1.22503	0.860072	0.737408	1.22503	1.32622	0.996505	1.22503	1.22202	1.0635	1.22503	1.20465	1.08174	1.22503	1.19125	0.976524	1.22503	1.16523	0.973704	1.22503	1.31657	1.04907	1.22503	1.27145	0.925879	1.22503	1.33643	1.03101	1.22503	1.27505	0.933403	1.22503	1.1205	0.925238	1.22503	1.32265	0.99605	1.22503	1.19812	0.917971	1.22503	1.29921	0.931119	1.22503	1.13883	0.958335	1.22503	1.0967	0.902037	1.22503	1.12186
1.22813	0.861881	0.740062	1.22813	1.32327	1.00114	1.22813	1.22438	1.06815	1.22813	1.20746	1.08801	1.22813	1.19024	0.97972	1.22813	1.16445	0.977052	1.22813	1.31443	1.05479	1.22813	1.27038	0.930647	1.22813	1.33578	1.03407	1.22813	1.27253	0.938131	1.22813	1.12027	0.928848	1.22813	1.32079	1.00209	1.22813	1.19835	0.922676	1.22813	1.29965	0.938279	1.22813	1.13524	0.966828	1.22813	1.0977	0.907217	1.22813	1.12219
1.23123	0.863614	0.742651	1.23123	1.32013	1.00564	1.23123	1.2267	1.07261	1.23123	1.21022	1.09418	1.23123	1.18903	0.982833	1.23123	1.16365	0.980292	1.23123	1.31211	1.06042	1.23123	1.2692	0.935419	1.23123	1.33492	1.03703	1.23123	1.26976	0.942709	1.23123	1.12007	0.932407	1.23123	1.3187	1.008	1.23123	1.19855	0.927371	1.23123	1.29987	0.945308	1.23123	1.13167	0.97513	1.23123	1.09865	0.912281	1.23123	1.12248
1.23433	0.865271	0.745176	1.23433	1.31679	1.01001	1.23433	1.22898	1.07688	1.23433	1.21294	1.10026	1.23433	1.18764	0.985865	1.23433	1.16284	0.983424	1.23433	1.30961	1.06596	1.23433	1.26792	0.940198	1.23433	1.33386	1.03987	1.23433	1.26673	0.947137	1.23433	1.11991	0.93592	1.23433	1.31639	1.01379	1.23433	1.19871	0.932061	1.23433	1.29987	0.952203	1.23433	1.12813	0.983238	1.23433	1.09954	0.91723	1.23433	1.12276
1.23744	0.866852	0.747635	1.23744	1.31327	1.01425	1.23744	1.23121	1.08098	1.23744	1.21561	1.10624	1.23744	1.18606	0.988817	1.23744	1.16201	0.986449	1.23744	1.30695	1.07141	1.23744	1.26654	0.944984	1.23744	1.33261	1.0426	1.23744	1.26346	0.951416	1.23744	1.1198	0.93939	1.23744	1.31386	1.01944	1.23744	1.19884	0.936753	1.23744	1.29965	0.958961	1.23744	1.12462	0.991151	1.23744	1.10038	0.922064	1.23744	1.12302
1.24054	0.868358	0.75003	1.24054	1.30958	1.01835	1.24054	1.23338	1.08489	1.24054	1.21821	1.11212	1.24054	1.1843	0.991692	1.24054	1.16117	0.989365	1.24054	1.30411	1.07677	1.24054	1.26508	0.94978	1.24054	1.33115	1.04523	1.24054	1.25996	0.955546	1.24054	1.11973	0.94282	1.24054	1.31114	1.02496	1.24054	1.19893	0.941453	1.24054	1.29923	0.96558	1.24054	1.12116	0.998865	1.24054	1.10116	0.926783	1.24054	1.12326
1.24364	0.86979	0.752359	1.24364	1.30573	1.02232	1.24364	1.23549	1.08861	1.24364	1.22075	1.11789	1.24364	1.18235	0.994492	1.24364	1.16032	0.992173	1.24364	1.30111	1.08203	1.24364	1.26354	0.954586	1.24364	1.32949	1.04774	1.24364	1.25622	0.95953	1.24364	1.11972	0.946213	1.24364	1.30823	1.03034	1.24364	1.19899	0.946164	1.24364	1.29859	0.972057	1.24364	1.11776	1.00638	1.24364	1.1019	0.931386	1.24364	1.12349
1.24675	0.871148	0.754624	1.24675	1.30172	1.02615	1.24675	1.23751	1.09216	1.24675	1.22323	1.12354	1.24675	1.18022	0.997218	1.24675	1.15946	0.994872	1.24675	1.29796	1.08718	1.24675	1.26192	0.959404	1.24675	1.32764	1.05014	1.24675	1.25227	0.963368	1.24675	1.11977	0.949571	1.24675	1.30515	1.03559	1.24675	1.19902	0.950893	1.24675	1.29775	0.97839	1.24675	1.11443	1.0137	1.24675	1.1026	0.935876	1.24675	1.12371
1.24985	0.872434	0.756825	1.24985	1.29757	1.02985	1.24985	1.23945	1.09553	1.24985	1.22562	1.12907	1.24985	1.17792	0.999872	1.24985	1.1586	0.997463	1.24985	1.29466	1.09223	1.24985	1.26023	0.964235	1.24985	1.32558	1.05243	1.24985	1.24811	0.967063	1.24985	1.11988	0.952899	1.24985	1.30191	1.04069	1.24985	1.19901	0.955644	1.24985	1.29671	0.984576	1.24985	1.11117	1.02081	1.24985	1.10325	0.940252	1.24985	1.12392
1.25295	0.873647	0.75896	1.25295	1.2933	1.0334	1.25295	1.2413	1.09872	1.25295	1.22793	1.13447	1.25295	1.17544	1.00246	1.25295	1.15774	0.999946	1.25295	1.29121	1.09717	1.25295	1.25847	0.969079	1.25295	1.32333	1.05461	1.25295	1.24374	0.970619	1.25295	1.12005	0.956197	1.25295	1.29851	1.04565	1.25295	1.19897	0.96042	1.25295	1.29547	0.990614	1.25295	1.108	1.02773	1.25295	1.10386	0.944515	1.25295	1.12413
1.25606	0.874789	0.761031	1.25606	1.28891	1.03681	1.25606	1.24304	1.10174	1.25606	1.23016	1.13975	1.25606	1.17279	1.00497	1.25606	1.15688	1.00232	1.25606	1.28763	1.10199	1.25606	1.25664	0.973937	1.25606	1.32089	1.05669	1.25606	1.2392	0.974037	1.25606	1.12028	0.959468	1.25606	1.29499	1.05047	1.25606	1.19891	0.965226	1.25606	1.29405	0.996501	1.25606	1.10491	1.03444	1.25606	1.10444	0.948667	1.25606	1.12433
1.25916	0.87586	0.763038	1.25916	1.28441	1.04009	1.25916	1.24467	1.1046	1.25916	1.23229	1.14488	1.25916	1.16997	1.00742	1.25916	1.15601	1.00458	1.25916	1.28391	1.1067	1.25916	1.25475	0.978809	1.25916	1.31825	1.05865	1.25916	1.23448	0.977322	1.25916	1.12058	0.962715	1.25916	1.29133	1.05514	1.25916	1.19881	0.970062	1.25916	1.29243	1.00224	1.25916	1.10193	1.04095	1.25916	1.10498	0.952708	1.25916	1.12454
1.26226	0.876861	0.76498	1.26226	1.27981	1.04322	1.26226	1.24618	1.10728	1.26226	1.23432	1.14988	1.26226	1.16699	1.0098	1.26226	1.15515	1.00674	1.26226	1.28006	1.11128	1.26226	1.25281	0.983696	1.26226	1.31541	1.06051	1.26226	1.22959	0.980476	1.26226	1.12094	0.965939	1.26226	1.28757	1.05967	1.26226	1.19867	0.974933	1.26226	1.29064	1.00782	1.26226	1.09905	1.04727	1.26226	1.10548	0.956641	1.26226	1.12475
1.26537	0.877793	0.766858	1.26537	1.27513	1.04622	1.26537	1.24756	1.1098	1.26537	1.23624	1.15473	1.26537	1.16385	1.01212	1.26537	1.15429	1.00879	1.26537	1.27609	1.11575	1.26537	1.25081	0.988598	1.26537	1.31239	1.06227	1.26537	1.22456	0.983504	1.26537	1.12137	0.969142	1.26537	1.28372	1.06405	1.26537	1.19851	0.979839	1.26537	1.28867	1.01325	1.26537	1.09628	1.05339	1.26537	1.10595	0.960465	1.26537	1.12496
1.26847	0.878657	0.768673	1.26847	1.27038	1.04907	1.26847	1.2488	1.11215	1.26847	1.23805	1.15942	1.26847	1.16055	1.01438	1.26847	1.15343	1.01073	1.26847	1.272	1.12008	1.26847	1.24875	0.993513	1.26847	1.30919	1.06391	1.26847	1.2194	0.986409	1.26847	1.12188	0.972325	1.26847	1.27977	1.06827	1.26847	1.19831	0.984781	1.26847	1.28653	1.01852	1.26847	1.09362	1.05931	1.26847	1.10639	0.964184	1.26847	1.12517
1.27157	0.879454	0.770423	1.27157	1.26557	1.05178	1.27157	1.24989	1.11435	1.27157	1.23974	1.16396	1.27157	1.15711	1.01657	1.27157	1.15257	1.01256	1.27157	1.26781	1.12429	1.27157	1.24664	0.998443	1.27157	1.30579	1.06546	1.27157	1.21411	0.989197	1.27157	1.12245	0.975489	1.27157	1.27576	1.07234	1.27157	1.19808	0.989761	1.27157	1.28422	1.02363	1.27157	1.09107	1.06504	1.27157	1.10681	0.967798	1.27157	1.12539
1.27467	0.880185	0.77211	1.27467	1.2607	1.05436	1.27467	1.25084	1.1164	1.27467	1.24131	1.16833	1.27467	1.15351	1.01871	1.27467	1.15171	1.01428	1.27467	1.26351	1.12836	1.27467	1.24449	1.00339	1.27467	1.30222	1.0669	1.27467	1.20873	0.991872	1.27467	1.12308	0.978636	1.27467	1.27168	1.07626	1.27467	1.19782	0.994777	1.27467	1.28176	1.02859	1.27467	1.08865	1.07057	1.27467	1.10719	0.97131	1.27467	1.12561
1.27778	0.88085	0.773734	1.27778	1.2558	1.05679	1.27778	1.25162	1.11829	1.27778	1.24275	1.17254	1.27778	1.14979	1.02078	1.27778	1.15084	1.0159	1.27778	1.25911	1.1323	1.27778	1.24228	1.00834	1.27778	1.29847	1.06824	1.27778	1.20325	0.994439	1.27778	1.12379	0.981766	1.27778	1.26756	1.08002	1.27778	1.19752	0.99983	1.27778	1.27913	1.03339	1.27778	1.08634	1.07591	1.27778	1.10754	0.974721	1.27778	1.12584
1.28088	0.881452	0.775295	1.28088	1.25086	1.05909	1.28088	1.25224	1.12004	1.28088	1.24405	1.17658	1.28088	1.14592	1.0228	1.28088	1.14998	1.01741	1.28088	1.25462	1.13609	1.28088	1.24002	1.01331	1.28088	1.29455	1.06949	1.28088	1.1977	0.996903	1.28088	1.12456	0.98488	1.28088	1.2634	1.08362	1.28088	1.19719	1.00492	1.28088	1.27635	1.03804	1.28088	1.08416	1.08107	1.28088	1.10787	0.978033	1.28088	1.12608
1.28398	0.88199	0.776794	1.28398	1.2459	1.06124	1.28398	1.25268	1.12165	1.28398	1.24521	1.18043	1.28398	1.14194	1.02476	1.28398	1.14912	1.01881	1.28398	1.25005	1.13975	1.28398	1.23772	1.01828	1.28398	1.29046	1.07063	1.28398	1.19209	0.999269	1.28398	1.12539	0.987978	1.28398	1.25921	1.08706	1.28398	1.19682	1.01004	1.28398	1.27342	1.04252	1.28398	1.08209	1.08604	1.28398	1.10818	0.981249	1.28398	1.12632
1.28709	0.882466	0.77823	1.28709	1.24094	1.06326	1.28709	1.25294	1.12312	1.28709	1.24622	1.1841	1.28709	1.13783	1.02667	1.28709	1.14824	1.0201	1.28709	1.24539	1.14326	1.28709	1.23536	1.02327	1.28709	1.2862	1.07168	1.28709	1.18644	1.00154	1.28709	1.12629	0.991059	1.28709	1.255	1.09034	1.28709	1.19642	1.01519	1.28709	1.27035	1.04685	1.28709	1.08015	1.09082	1.28709	1.10845	0.98437	1.28709	1.12657
1.29019	0.882881	0.779604	1.29019	1.23597	1.06515	1.29019	1.25302	1.12446	1.29019	1.24708	1.18759	1.29019	1.13361	1.02852	1.29019	1.14736	1.02129	1.29019	1.24066	1.14662	1.29019	1.23296	1.02826	1.29019	1.28179	1.07264	1.29019	1.18076	1.00373	1.29019	1.12725	0.994125	1.29019	1.25079	1.09345	1.29019	1.19598	1.02036	1.29019	1.26714	1.05102	1.29019	1.07832	1.09543	1.29019	1.10871	0.987399	1.29019	1.12682
1.29329	0.883236	0.780916	1.29329	1.23101	1.0669	1.29329	1.2529	1.12567	1.29329	1.24779	1.19088	1.29329	1.12929	1.03032	1.29329	1.14648	1.02237	1.29329	1.23587	1.14984	1.29329	1.2305	1.03326	1.29329	1.27722	1.07351	1.29329	1.17507	1.00583	1.29329	1.12827	0.997175	1.29329	1.24658	1.09641	1.29329	1.1955	1.02556	1.29329	1.2638	1.05503	1.29329	1.07661	1.09985	1.29329	1.10894	0.990337	1.29329	1.12708
1.2964	0.883532	0.782167	1.2964	1.22606	1.06851	1.2964	1.25259	1.12675	1.2964	1.24834	1.19398	1.2964	1.12487	1.03207	1.2964	1.14557	1.02335	1.2964	1.23101	1.15291	1.2964	1.22799	1.03825	1.2964	1.27249	1.07429	1.2964	1.16939	1.00786	1.2964	1.12935	1.00021	1.2964	1.24239	1.0992	1.2964	1.19498	1.03078	1.2964	1.26032	1.05888	1.2964	1.07501	1.1041	1.2964	1.10915	0.993188	1.2964	1.12735
1.2995	0.883771	0.783357	1.2995	1.22114	1.07	1.2995	1.25209	1.12771	1.2995	1.24872	1.19688	1.2995	1.12037	1.03377	1.2995	1.14466	1.02423	1.2995	1.22609	1.15582	1.2995	1.22542	1.04325	1.2995	1.26763	1.07498	1.2995	1.16372	1.00982	1.2995	1.13048	1.00322	1.2995	1.23821	1.10182	1.2995	1.19442	1.03601	1.2995	1.25672	1.06258	1.2995	1.07351	1.10817	1.2995	1.10934	0.995953	1.2995	1.12761
1.3026	0.883953	0.784486	1.3026	1.21624	1.07136	1.3026	1.25137	1.12856	1.3026	1.24894	1.19957	1.3026	1.11578	1.03542	1.3026	1.14372	1.025	1.3026	1.22113	1.15858	1.3026	1.22279	1.04825	1.3026	1.26262	1.07559	1.3026	1.15809	1.01171	1.3026	1.13166	1.00622	1.3026	1.23406	1.10427	1.3026	1.19382	1.04125	1.3026	1.253	1.06612	1.3026	1.07212	1.11206	1.3026	1.1095	0.998634	1.3026	1.12788
1.30571	0.88408	0.785556	1.30571	1.21138	1.07259	1.30571	1.25046	1.1293	1.30571	1.24899	1.20205	1.30571	1.11113	1.03702	1.30571	1.14276	1.02567	1.30571	1.21612	1.16119	1.30571	1.22011	1.05324	1.30571	1.25748	1.07613	1.30571	1.15251	1.01355	1.30571	1.13289	1.0092	1.30571	1.22995	1.10656	1.30571	1.19317	1.04649	1.30571	1.24915	1.0695	1.30571	1.07083	1.11579	1.30571	1.10965	1.00123	1.30571	1.12815
1.30881	0.884153	0.786566	1.30881	1.20657	1.07369	1.30881	1.24933	1.12994	1.30881	1.24886	1.20433	1.30881	1.10641	1.03857	1.30881	1.14178	1.02623	1.30881	1.21108	1.16365	1.30881	1.21736	1.05822	1.30881	1.25222	1.07658	1.30881	1.14699	1.01533	1.30881	1.13417	1.01215	1.30881	1.22587	1.10868	1.30881	1.19248	1.05173	1.30881	1.24519	1.07273	1.30881	1.06964	1.11934	1.30881	1.10977	1.00376	1.30881	1.12842
1.31191	0.884172	0.787516	1.31191	1.2018	1.07468	1.31191	1.24799	1.13047	1.31191	1.24857	1.20638	1.31191	1.10164	1.04008	1.31191	1.14077	1.0267	1.31191	1.206	1.16594	1.31191	1.21455	1.0632	1.31191	1.24683	1.07696	1.31191	1.14155	1.01706	1.31191	1.13549	1.01509	1.31191	1.22184	1.11064	1.31191	1.19175	1.05696	1.31191	1.24112	1.07581	1.31191	1.06852	1.12273	1.31191	1.10988	1.0062	1.31191	1.12869
1.31502	0.88414	0.788408	1.31502	1.19708	1.07554	1.31502	1.24644	1.13091	1.31502	1.24809	1.20822	1.31502	1.09683	1.04154	1.31502	1.13973	1.02707	1.31502	1.20089	1.16809	1.31502	1.21166	1.06815	1.31502	1.24133	1.07727	1.31502	1.1362	1.01876	1.31502	1.13685	1.018	1.31502	1.21786	1.11242	1.31502	1.19096	1.06216	1.31502	1.23693	1.07873	1.31502	1.06749	1.12595	1.31502	1.10997	1.00857	1.31502	1.12896
1.31812	0.884057	0.789242	1.31812	1.19241	1.07629	1.31812	1.24468	1.13125	1.31812	1.24744	1.20984	1.31812	1.09199	1.04295	1.31812	1.13865	1.02734	1.31812	1.19577	1.17007	1.31812	1.2087	1.07309	1.31812	1.23573	1.07752	1.31812	1.13095	1.02041	1.31812	1.13824	1.02089	1.31812	1.21393	1.11404	1.31812	1.19012	1.06735	1.31812	1.23264	1.08151	1.31812	1.06653	1.12901	1.31812	1.11004	1.01087	1.31812	1.12922
1.32122	0.883925	0.790017	1.32122	1.18781	1.07692	1.32122	1.2427	1.13151	1.32122	1.24661	1.21124	1.32122	1.08713	1.04432	1.32122	1.13753	1.02752	1.32122	1.19063	1.17191	1.32122	1.20567	1.07801	1.32122	1.23002	1.0777	1.32122	1.12581	1.02203	1.32122	1.13966	1.02374	1.32122	1.21006	1.11549	1.32122	1.18923	1.0725	1.32122	1.22824	1.08413	1.32122	1.06564	1.1319	1.32122	1.1101	1.01309	1.32122	1.12947
1.32432	0.883745	0.790736	1.32432	1.18326	1.07744	1.32432	1.24051	1.13169	1.32432	1.2456	1.21241	1.32432	1.08226	1.04565	1.32432	1.13637	1.02759	1.32432	1.18548	1.17358	1.32432	1.20256	1.0829	1.32432	1.22422	1.07782	1.32432	1.12079	1.02363	1.32432	1.14111	1.02657	1.32432	1.20625	1.11677	1.32432	1.18829	1.0776	1.32432	1.22374	1.0866	1.32432	1.0648	1.13463	1.32432	1.11014	1.01525	1.32432	1.12971
1.32743	0.883518	0.791398	1.32743	1.17877	1.07785	1.32743	1.23811	1.1318	1.32743	1.24441	1.21336	1.32743	1.07739	1.04694	1.32743	1.13516	1.02758	1.32743	1.18033	1.1751	1.32743	1.19936	1.08776	1.32743	1.21834	1.07789	1.32743	1.1159	1.0252	1.32743	1.14258	1.02937	1.32743	1.2025	1.11788	1.32743	1.18729	1.08266	1.32743	1.21915	1.08893	1.32743	1.06401	1.13719	1.32743	1.11017	1.01734	1.32743	1.12994
1.33053	0.883245	0.792004	1.33053	1.17435	1.07815	1.33053	1.23549	1.13183	1.33053	1.24304	1.21407	1.33053	1.07252	1.0482	1.33053	1.1339	1.02747	1.33053	1.17518	1.17647	1.33053	1.19607	1.09258	1.33053	1.21237	1.0779	1.33053	1.11116	1.02676	1.33053	1.14408	1.03214	1.33053	1.19881	1.11883	1.33053	1.18623	1.08766	1.33053	1.21445	1.09111	1.33053	1.06326	1.1396	1.33053	1.11018	1.01937	1.33053	1.13015
1.33363	0.882928	0.792554	1.33363	1.16999	1.07835	1.33363	1.23267	1.13179	1.33363	1.24149	1.21456	1.33363	1.06768	1.04941	1.33363	1.13258	1.02728	1.33363	1.17004	1.17769	1.33363	1.1927	1.09736	1.33363	1.20634	1.07786	1.33363	1.10657	1.02831	1.33363	1.14558	1.03487	1.33363	1.19519	1.11961	1.33363	1.18511	1.09259	1.33363	1.20966	1.09315	1.33363	1.06254	1.14184	1.33363	1.11018	1.02133	1.33363	1.13035
1.33674	0.882568	0.793049	1.33674	1.1657	1.07846	1.33674	1.22963	1.13169	1.33674	1.23977	1.21482	1.33674	1.06287	1.05058	1.33674	1.13121	1.02699	1.33674	1.16491	1.17875	1.33674	1.18923	1.1021	1.33674	1.20024	1.07778	1.33674	1.10212	1.02984	1.33674	1.14709	1.03757	1.33674	1.19162	1.12024	1.33674	1.18392	1.09745	1.33674	1.20478	1.09504	1.33674	1.06185	1.14392	1.33674	1.11018	1.02323	1.33674	1.13054
1.33984	0.882165	0.79349	1.33984	1.16146	1.07846	1.33984	1.22639	1.13153	1.33984	1.23786	1.21485	1.33984	1.0581	1.05172	1.33984	1.12978	1.02662	1.33984	1.15979	1.17966	1.33984	1.18567	1.1068	1.33984	1.19409	1.07766	1.33984	1.09784	1.03138	1.33984	1.14861	1.04022	1.33984	1.18811	1.12069	1.33984	1.18267	1.10222	1.33984	1.1998	1.09679	1.33984	1.06117	1.14585	1.33984	1.11016	1.02507	1.33984	1.1307
1.34294	0.881722	0.793877	1.34294	1.15729	1.07837	1.34294	1.22294	1.13132	1.34294	1.23579	1.21464	1.34294	1.05339	1.05283	1.34294	1.12829	1.02616	1.34294	1.15471	1.18043	1.34294	1.182	1.11143	1.34294	1.18788	1.07749	1.34294	1.09373	1.03291	1.34294	1.15013	1.04283	1.34294	1.18467	1.12099	1.34294	1.18135	1.10689	1.34294	1.19474	1.0984	1.34294	1.06049	1.14761	1.34294	1.11014	1.02685	1.34294	1.13083
1.34605	0.881239	0.794212	1.34605	1.15318	1.07819	1.34605	1.2193	1.13106	1.34605	1.23354	1.2142	1.34605	1.04874	1.0539	1.34605	1.12672	1.02562	1.34605	1.14964	1.18105	1.34605	1.17823	1.11601	1.34605	1.18164	1.0773	1.34605	1.08978	1.03445	1.34605	1.15164	1.0454	1.34605	1.18127	1.12114	1.34605	1.17996	1.11147	1.34605	1.18959	1.09988	1.34605	1.05981	1.14921	1.34605	1.11011	1.02857	1.34605	1.13094
1.34915	0.880718	0.794494	1.34915	1.14912	1.07793	1.34915	1.21546	1.13075	1.34915	1.23112	1.21354	1.34915	1.04416	1.05495	1.34915	1.12509	1.025	1.34915	1.14462	1.18152	1.34915	1.17436	1.12053	1.34915	1.17537	1.07707	1.34915	1.086	1.03599	1.34915	1.15314	1.04793	1.34915	1.17793	1.12112	1.34915	1.17849	1.11593	1.34915	1.18435	1.10122	1.34915	1.05912	1.15065	1.34915	1.11008	1.03023	1.34915	1.13102
1.35225	0.880159	0.794724	1.35225	1.14512	1.07758	1.35225	1.21142	1.1304	1.35225	1.22853	1.21264	1.35225	1.03967	1.05596	1.35225	1.12339	1.0243	1.35225	1.13962	1.18185	1.35225	1.17038	1.12497	1.35225	1.16906	1.07682	1.35225	1.0824	1.03755	1.35225	1.15463	1.0504	1.35225	1.17464	1.12096	1.35225	1.17695	1.12028	1.35225	1.17904	1.10242	1.35225	1.0584	1.15194	1.35225	1.11005	1.03184	1.35225	1.13107
1.35536	0.879565	0.794904	1.35536	1.14117	1.07715	1.35536	1.20719	1.13001	1.35536	1.22577	1.21152	1.35536	1.03527	1.05694	1.35536	1.1216	1.02353	1.35536	1.13467	1.18203	1.35536	1.16629	1.12935	1.35536	1.16274	1.07654	1.35536	1.07897	1.03911	1.35536	1.1561	1.05283	1.35536	1.17139	1.12064	1.35536	1.17533	1.12449	1.35536	1.17363	1.10349	1.35536	1.05766	1.15306	1.35536	1.11002	1.03339	1.35536	1.13109
1.35846	0.878935	0.795033	1.35846	1.13726	1.07664	1.35846	1.20278	1.12958	1.35846	1.22286	1.21017	1.35846	1.03098	1.0579	1.35846	1.11975	1.02268	1.35846	1.12977	1.18208	1.35846	1.1621	1.13364	1.35846	1.15641	1.07624	1.35846	1.0757	1.0407	1.35846	1.15754	1.0552	1.35846	1.16818	1.12018	1.35846	1.17362	1.12857	1.35846	1.16815	1.10443	1.35846	1.05688	1.15402	1.35846	1.10999	1.03488	1.35846	1.13107
1.36156	0.878272	0.795113	1.36156	1.13339	1.07606	1.36156	1.19819	1.12913	1.36156	1.21978	1.20859	1.36156	1.0268	1.05883	1.36156	1.11781	1.02175	1.36156	1.12491	1.18199	1.36156	1.15779	1.13785	1.36156	1.15007	1.07592	1.36156	1.07261	1.0423	1.36156	1.15895	1.05751	1.36156	1.165	1.11958	1.36156	1.17184	1.13251	1.36156	1.1626	1.10524	1.36156	1.05606	1.15482	1.36156	1.10997	1.03632	1.36156	1.131
1.36466	0.877577	0.795144	1.36466	1.12957	1.0754	1.36466	1.19342	1.12864	1.36466	1.21655	1.2068	1.36466	1.02274	1.05974	1.36466	1.11579	1.02076	1.36466	1.12011	1.18177	1.36466	1.15336	1.14196	1.36466	1.14374	1.0756	1.36466	1.06968	1.04392	1.36466	1.16032	1.05978	1.36466	1.16186	1.11883	1.36466	1.16996	1.13629	1.36466	1.15696	1.10593	1.36466	1.05518	1.15546	1.36466	1.10995	1.03771	1.36466	1.1309
1.36777	0.876849	0.795127	1.36777	1.12577	1.07468	1.36777	1.18848	1.12813	1.36777	1.21317	1.20478	1.36777	1.01881	1.06063	1.36777	1.11369	1.0197	1.36777	1.11536	1.18141	1.36777	1.14883	1.14599	1.36777	1.13741	1.07526	1.36777	1.06691	1.04556	1.36777	1.16165	1.06198	1.36777	1.15873	1.11795	1.36777	1.16799	1.13992	1.36777	1.15126	1.10649	1.36777	1.05424	1.15594	1.36777	1.10993	1.03903	1.36777	1.13074
1.37087	0.876092	0.795063	1.37087	1.12201	1.07389	1.37087	1.18337	1.1276	1.37087	1.20964	1.20255	1.37087	1.01503	1.06149	1.37087	1.11151	1.01858	1.37087	1.11068	1.18093	1.37087	1.14418	1.14991	1.37087	1.1311	1.07491	1.37087	1.0643	1.04722	1.37087	1.16293	1.06412	1.37087	1.15562	1.11694	1.37087	1.16593	1.14338	1.37087	1.14548	1.10692	1.37087	1.05324	1.15626	1.37087	1.10993	1.04031	1.37087	1.13054
1.37397	0.875305	0.794953	1.37397	1.11827	1.07304	1.37397	1.1781	1.12705	1.37397	1.20597	1.2001	1.37397	1.01139	1.06234	1.37397	1.10925	1.01739	1.37397	1.10605	1.18031	1.37397	1.13943	1.15372	1.37397	1.12481	1.07456	1.37397	1.06184	1.04891	1.37397	1.16416	1.0662	1.37397	1.15253	1.11581	1.37397	1.16377	1.14667	1.37397	1.13964	1.10724	1.37397	1.05216	1.15643	1.37397	1.10994	1.04153	1.37397	1.13028
1.37708	0.874491	0.794798	1.37708	1.11454	1.07213	1.37708	1.17268	1.12648	1.37708	1.20216	1.19744	1.37708	1.00791	1.06317	1.37708	1.1069	1.01615	1.37708	1.1015	1.17958	1.37708	1.13456	1.15742	1.37708	1.11855	1.07421	1.37708	1.05952	1.05062	1.37708	1.16532	1.06822	1.37708	1.14943	1.11455	1.37708	1.16151	1.14978	1.37708	1.13373	1.10743	1.37708	1.051	1.15643	1.37708	1.10996	1.04269	1.37708	1.12997
1.38018	0.873649	0.794597	1.38018	1.11083	1.07116	1.38018	1.16711	1.1259	1.38018	1.19821	1.19458	1.38018	1.00459	1.06399	1.38018	1.10446	1.01485	1.38018	1.09701	1.17872	1.38018	1.12959	1.16101	1.38018	1.11232	1.07386	1.38018	1.05734	1.05235	1.38018	1.16643	1.07017	1.38018	1.14633	1.11317	1.38018	1.15916	1.15271	1.38018	1.12776	1.10751	1.38018	1.04976	1.15627	1.38018	1.11	1.04379	1.38018	1.12959
1.38328	0.872781	0.794353	1.38328	1.10712	1.07013	1.38328	1.16139	1.12531	1.38328	1.19412	1.19152	1.38328	1.00143	1.06479	1.38328	1.10194	1.01349	1.38328	1.09259	1.17774	1.38328	1.12451	1.16447	1.38328	1.10613	1.07351	1.38328	1.05529	1.05411	1.38328	1.16746	1.07205	1.38328	1.14323	1.11169	1.38328	1.15669	1.15545	1.38328	1.12173	1.10747	1.38328	1.04842	1.15596	1.38328	1.11005	1.04484	1.38328	1.12915
1.38639	0.871888	0.794067	1.38639	1.10342	1.06905	1.38639	1.15553	1.12471	1.38639	1.18992	1.18826	1.38639	0.998447	1.06557	1.38639	1.09934	1.01209	1.38639	1.08825	1.17664	1.38639	1.11933	1.16781	1.38639	1.09998	1.07317	1.38639	1.05336	1.05589	1.38639	1.16841	1.07387	1.38639	1.1401	1.11009	1.38639	1.15413	1.15799	1.38639	1.11564	1.10732	1.38639	1.04699	1.15549	1.38639	1.11012	1.04583	1.38639	1.12864
1.38949	0.870971	0.793738	1.38949	1.09971	1.06793	1.38949	1.14954	1.1241	1.38949	1.18558	1.18481	1.38949	0.995641	1.06635	1.38949	1.09665	1.01063	1.38949	1.08398	1.17543	1.38949	1.11405	1.17101	1.38949	1.09387	1.07284	1.38949	1.05154	1.0577	1.38949	1.16928	1.07561	1.38949	1.13695	1.1084	1.38949	1.15145	1.16034	1.38949	1.1095	1.10705	1.38949	1.04546	1.15487	1.38949	1.11021	1.04676	1.38949	1.12806
1.39259	0.870031	0.793368	1.39259	1.09599	1.06675	1.39259	1.14342	1.12348	1.39259	1.18113	1.18118	1.39259	0.993016	1.06712	1.39259	1.09388	1.00913	1.39259	1.07979	1.17411	1.39259	1.10867	1.17408	1.39259	1.08782	1.07252	1.39259	1.04983	1.05952	1.39259	1.17007	1.07729	1.39259	1.13377	1.1066	1.39259	1.14866	1.16249	1.39259	1.10332	1.10668	1.39259	1.04383	1.15409	1.39259	1.11032	1.04762	1.39259	1.12741
1.3957	0.869068	0.792958	1.3957	1.09225	1.06553	1.3957	1.13718	1.12286	1.3957	1.17657	1.17736	1.3957	0.990574	1.06788	1.3957	1.09103	1.00759	1.3957	1.07567	1.17268	1.3957	1.1032	1.17701	1.3957	1.08182	1.07221	1.3957	1.0482	1.06137	1.3957	1.17076	1.0789	1.3957	1.13055	1.10472	1.3957	1.14576	1.16443	1.3957	1.09709	1.1062	1.3957	1.04209	1.15316	1.3957	1.11046	1.04843	1.3957	1.12667
1.3988	0.868085	0.792508	1.3988	1.0885	1.06426	1.3988	1.13082	1.12223	1.3988	1.17189	1.17337	1.3988	0.988317	1.06863	1.3988	1.08809	1.006	1.3988	1.07164	1.17114	1.3988	1.09765	1.17979	1.3988	1.07587	1.07191	1.3988	1.04666	1.06324	1.3988	1.17135	1.08043	1.3988	1.12729	1.10276	1.3988	1.14275	1.16617	1.3988	1.09083	1.10562	1.3988	1.04024	1.15209	1.3988	1.11061	1.04917	1.3988	1.12585
1.4019	0.867081	0.792021	1.4019	1.08472	1.06296	1.4019	1.12435	1.1216	1.4019	1.16711	1.16921	1.4019	0.986247	1.06938	1.4019	1.08508	1.00438	1.4019	1.06768	1.16949	1.4019	1.09201	1.18242	1.4019	1.06999	1.07162	1.4019	1.04519	1.06512	1.4019	1.17183	1.08189	1.4019	1.12398	1.10072	1.4019	1.13962	1.16769	1.4019	1.08453	1.10493	1.4019	1.03828	1.15086	1.4019	1.11079	1.04985	1.4019	1.12494
1.40501	0.866057	0.791496	1.40501	1.08091	1.06161	1.40501	1.11777	1.12097	1.40501	1.16222	1.16488	1.40501	0.984365	1.07013	1.40501	1.08199	1.00272	1.40501	1.06381	1.16775	1.40501	1.0863	1.18489	1.40501	1.06416	1.07135	1.40501	1.04378	1.06702	1.40501	1.17221	1.08328	1.40501	1.1206	1.09861	1.40501	1.13637	1.16901	1.40501	1.0782	1.10414	1.40501	1.03621	1.1495	1.40501	1.11099	1.05046	1.40501	1.12394
1.40811	0.865015	0.790934	1.40811	1.07706	1.06022	1.40811	1.11109	1.12034	1.40811	1.15724	1.16041	1.40811	0.982669	1.07087	1.40811	1.07882	1.00104	1.40811	1.06001	1.1659	1.40811	1.08051	1.18721	1.40811	1.0584	1.07109	1.40811	1.04241	1.06893	1.40811	1.17247	1.0846	1.40811	1.11717	1.09643	1.40811	1.133	1.17012	1.40811	1.07185	1.10325	1.40811	1.03402	1.14799	1.40811	1.11121	1.051	1.40811	1.12284
1.41121	0.863954	0.790337	1.41121	1.07317	1.0588	1.41121	1.10432	1.11971	1.41121	1.15216	1.15578	1.41121	0.981159	1.07161	1.41121	1.07558	0.999319	1.41121	1.0563	1.16395	1.41121	1.07467	1.18937	1.41121	1.05271	1.07085	1.41121	1.04109	1.07085	1.41121	1.17261	1.08585	1.41121	1.11366	1.0942	1.41121	1.12951	1.17101	1.41121	1.06549	1.10227	1.41121	1.03172	1.14635	1.41121	1.11145	1.05147	1.41121	1.12164
1.41431	0.862877	0.789706	1.41431	1.06924	1.05734	1.41431	1.09745	1.11908	1.41431	1.14699	1.15101	1.41431	0.979832	1.07234	1.41431	1.07226	0.997576	1.41431	1.05267	1.16191	1.41431	1.06876	1.19136	1.41431	1.04707	1.07063	1.41431	1.0398	1.07277	1.41431	1.17262	1.08702	1.41431	1.11008	1.09191	1.41431	1.12591	1.1717	1.41431	1.05911	1.10119	1.41431	1.0293	1.14457	1.41431	1.11172	1.05187	1.41431	1.12033
1.41742	0.861783	0.789041	1.41742	1.06526	1.05585	1.41742	1.09051	1.11845	1.41742	1.14173	1.1461	1.41742	0.978686	1.07308	1.41742	1.06888	0.995809	1.41742	1.04911	1.15977	1.41742	1.06281	1.19319	1.41742	1.04151	1.07042	1.41742	1.03853	1.0747	1.41742	1.1725	1.08811	1.41742	1.10642	1.08958	1.41742	1.12218	1.17218	1.41742	1.05273	1.10002	1.41742	1.02677	1.14266	1.41742	1.11201	1.0522	1.41742	1.11891
1.42052	0.860673	0.788343	1.42052	1.06122	1.05432	1.42052	1.08348	1.11781	1.42052	1.13639	1.14107	1.42052	0.977716	1.07382	1.42052	1.06543	0.994022	1.42052	1.04564	1.15754	1.42052	1.05681	1.19484	1.42052	1.03601	1.07022	1.42052	1.03728	1.07663	1.42052	1.17225	1.08914	1.42052	1.10267	1.0872	1.42052	1.11833	1.17244	1.42052	1.04635	1.09876	1.42052	1.02413	1.14063	1.42052	1.11231	1.05245	1.42052	1.11738
1.42362	0.859548	0.787614	1.42362	1.05713	1.05276	1.42362	1.07637	1.11718	1.42362	1.13097	1.13591	1.42362	0.976918	1.07456	1.42362	1.0619	0.992217	1.42362	1.04224	1.15521	1.42362	1.05077	1.19632	1.42362	1.03057	1.07004	1.42362	1.03602	1.07856	1.42362	1.17186	1.09009	1.42362	1.09883	1.0848	1.42362	1.11436	1.1725	1.42362	1.03998	1.09742	1.42362	1.02137	1.13848	1.42362	1.11264	1.05262	1.42362	1.11573
1.42673	0.858409	0.786855	1.42673	1.05298	1.05117	1.42673	1.0692	1.11655	1.42673	1.12547	1.13065	1.42673	0.976286	1.0753	1.42673	1.05832	0.990396	1.42673	1.03891	1.1528	1.42673	1.0447	1.19763	1.42673	1.0252	1.06988	1.42673	1.03475	1.08048	1.42673	1.17133	1.09097	1.42673	1.0949	1.08237	1.42673	1.11027	1.17236	1.42673	1.03362	1.09599	1.42673	1.0185	1.13622	1.42673	1.11298	1.05271	1.42673	1.11395
1.42983	0.857256	0.786066	1.42983	1.04876	1.04955	1.42983	1.06196	1.11592	1.42983	1.11991	1.12527	1.42983	0.975813	1.07604	1.42983	1.05467	0.988563	1.42983	1.03566	1.1503	1.42983	1.03861	1.19875	1.42983	1.01989	1.06972	1.42983	1.03347	1.08238	1.42983	1.17065	1.09177	1.42983	1.09086	1.07992	1.42983	1.10607	1.17201	1.42983	1.02729	1.09448	1.42983	1.01552	1.13384	1.42983	1.11333	1.05273	1.42983	1.11205
1.43293	0.856089	0.785248	1.43293	1.04448	1.0479	1.43293	1.05466	1.11528	1.43293	1.11427	1.1198	1.43293	0.975493	1.07678	1.43293	1.05096	0.986719	1.43293	1.03249	1.14771	1.43293	1.03251	1.1997	1.43293	1.01464	1.06957	1.43293	1.03216	1.08427	1.43293	1.16982	1.09251	1.43293	1.08673	1.07746	1.43293	1.10174	1.17147	1.43293	1.02099	1.09289	1.43293	1.01243	1.13136	1.43293	1.1137	1.05266	1.43293	1.11002
1.43604	0.854909	0.784402	1.43604	1.04014	1.04622	1.43604	1.04731	1.11464	1.43604	1.10857	1.11424	1.43604	0.975317	1.07753	1.43604	1.04719	0.984867	1.43604	1.02938	1.14503	1.43604	1.0264	1.20047	1.43604	1.00944	1.06943	1.43604	1.03083	1.08614	1.43604	1.16884	1.09317	1.43604	1.0825	1.07499	1.43604	1.0973	1.17073	1.43604	1.01472	1.09122	1.43604	1.00924	1.12878	1.43604	1.11408	1.0525	1.43604	1.10785
1.43914	0.853717	0.78353	1.43914	1.03572	1.04451	1.43914	1.03991	1.11399	1.43914	1.1028	1.10859	1.43914	0.975277	1.07828	1.43914	1.04337	0.98301	1.43914	1.02633	1.14227	1.43914	1.02029	1.20106	1.43914	1.00431	1.0693	1.43914	1.02945	1.08798	1.43914	1.1677	1.09376	1.43914	1.07815	1.07252	1.43914	1.09274	1.1698	1.43914	1.0085	1.08948	1.43914	1.00595	1.12611	1.43914	1.11446	1.05226	1.43914	1.10555
1.44224	0.852513	0.782633	1.44224	1.03122	1.04278	1.44224	1.03246	1.11334	1.44224	1.09698	1.10287	1.44224	0.975363	1.07903	1.44224	1.03949	0.98115	1.44224	1.02335	1.13942	1.44224	1.01418	1.20146	1.44224	0.999222	1.06917	1.44224	1.02803	1.0898	1.44224	1.16641	1.09429	1.44224	1.0737	1.07006	1.44224	1.08807	1.16869	1.44224	1.00232	1.08767	1.44224	1.00256	1.12336	1.44224	1.11484	1.05193	1.44224	1.1031
1.44535	0.851298	0.781711	1.44535	1.02666	1.04101	1.44535	1.02497	1.11269	1.44535	1.09111	1.09708	1.44535	0.975566	1.07978	1.44535	1.03555	0.979288	1.44535	1.02043	1.1365	1.44535	1.00809	1.20169	1.44535	0.994186	1.06904	1.44535	1.02657	1.09157	1.44535	1.16495	1.09474	1.44535	1.06914	1.0676	1.44535	1.08329	1.16739	1.44535	0.996209	1.08579	1.44535	0.999079	1.12052	1.44535	1.11522	1.05151	1.44535	1.1005
1.44845	0.850071	0.780765	1.44845	1.02201	1.03922	1.44845	1.01744	1.11202	1.44845	1.08518	1.09123	1.44845	0.975873	1.08053	1.44845	1.03157	0.977427	1.44845	1.01757	1.13349	1.44845	1.00202	1.20173	1.44845	0.989196	1.06891	1.44845	1.02504	1.09331	1.44845	1.16334	1.09513	1.44845	1.06447	1.06516	1.44845	1.0784	1.16592	1.44845	0.990161	1.08385	1.44845	0.995506	1.11761	1.44845	1.1156	1.051	1.44845	1.09776
1.45155	0.848833	0.779796	1.45155	1.01729	1.0374	1.45155	1.00988	1.11134	1.45155	1.0792	1.08533	1.45155	0.976275	1.08128	1.45155	1.02753	0.97557	1.45155	1.01476	1.13039	1.45155	0.995983	1.20159	1.45155	0.984248	1.06878	1.45155	1.02346	1.095	1.45155	1.16156	1.09544	1.45155	1.05968	1.06275	1.45155	1.07341	1.16427	1.45155	0.984186	1.08184	1.45155	0.991847	1.11463	1.45155	1.11596	1.0504	1.45155	1.09487
1.45465	0.847584	0.778806	1.45465	1.0125	1.03556	1.45465	1.0023	1.11066	1.45465	1.07318	1.07939	1.45465	0.97676	1.08203	1.45465	1.02344	0.973718	1.45465	1.01199	1.12722	1.45465	0.989976	1.20127	1.45465	0.979337	1.06863	1.45465	1.02182	1.09664	1.45465	1.15962	1.0957	1.45465	1.05479	1.06035	1.45465	1.06832	1.16247	1.45465	0.97829	1.07977	1.45465	0.988107	1.11159	1.45465	1.11631	1.04971	1.45465	1.09183
1.45776	0.846325	0.777794	1.45776	1.00762	1.03369	1.45776	0.99469	1.10995	1.45776	1.06711	1.07341	1.45776	0.977315	1.08278	1.45776	1.0193	0.971872	1.45776	1.00928	1.12397	1.45776	0.98401	1.20077	1.45776	0.974459	1.06847	1.45776	1.02012	1.09823	1.45776	1.15751	1.09588	1.45776	1.04978	1.05799	1.45776	1.06313	1.1605	1.45776	0.97248	1.07765	1.45776	0.98429	1.1085	1.45776	1.11664	1.04892	1.45776	1.08863
1.46086	0.845056	0.776764	1.46086	1.00266	1.03179	1.46086	0.987063	1.10923	1.46086	1.06101	1.0674	1.46086	0.977928	1.08352	1.46086	1.01511	0.970035	1.46086	1.0066	1.12064	1.46086	0.978091	1.20009	1.46086	0.969609	1.0683	1.46086	1.01835	1.09975	1.46086	1.15524	1.096	1.46086	1.04466	1.05567	1.46086	1.05784	1.15838	1.46086	0.966763	1.07547	1.46086	0.980401	1.10536	1.46086	1.11694	1.04803	1.46086	1.08528
1.46396	0.843777	0.775714	1.46396	0.997629	1.02987	1.46396	0.979423	1.10849	1.46396	1.05487	1.06137	1.46396	0.978586	1.08426	1.46396	1.01088	0.968209	1.46396	1.00395	1.11723	1.46396	0.972225	1.19923	1.46396	0.964783	1.0681	1.46396	1.01651	1.10121	1.46396	1.15281	1.09606	1.46396	1.03944	1.05338	1.46396	1.05247	1.15611	1.46396	0.961145	1.07325	1.46396	0.976443	1.10218	1.46396	1.11721	1.04705	1.46396	1.08177
1.46707	0.842487	0.774646	1.46707	0.992513	1.02792	1.46707	0.971773	1.10772	1.46707	1.0487	1.05532	1.46707	0.979275	1.085	1.46707	1.0066	0.966393	1.46707	1.00133	1.11374	1.46707	0.966416	1.1982	1.46707	0.959975	1.06788	1.46707	1.0146	1.1026	1.46707	1.15021	1.09605	1.46707	1.0341	1.05114	1.46707	1.047	1.15371	1.46707	0.955631	1.07097	1.46707	0.972424	1.09897	1.46707	1.11744	1.04598	1.46707	1.0781
1.47017	0.841188	0.773561	1.47017	0.987319	1.02594	1.47017	0.964119	1.10693	1.47017	1.0425	1.04926	1.47017	0.979984	1.08573	1.47017	1.00227	0.964591	1.47017	0.998743	1.11017	1.47017	0.960669	1.197	1.47017	0.955181	1.06763	1.47017	1.01263	1.10391	1.47017	1.14745	1.09597	1.47017	1.02866	1.04895	1.47017	1.04146	1.15117	1.47017	0.950227	1.06866	1.47017	0.968346	1.09573	1.47017	1.11762	1.04481	1.47017	1.07428
1.47327	0.839878	0.77246	1.47327	0.982046	1.02394	1.47327	0.956465	1.10612	1.47327	1.03628	1.04321	1.47327	0.980697	1.08645	1.47327	0.997889	0.962803	1.47327	0.996169	1.10653	1.47327	0.954989	1.19564	1.47327	0.950394	1.06735	1.47327	1.01058	1.10513	1.47327	1.14454	1.09584	1.47327	1.02311	1.0468	1.47327	1.03584	1.14851	1.47327	0.944938	1.0663	1.47327	0.964215	1.09247	1.47327	1.11776	1.04354	1.47327	1.0703
1.47638	0.838559	0.771344	1.47638	0.976694	1.02191	1.47638	0.948816	1.10527	1.47638	1.03004	1.03716	1.47638	0.981402	1.08716	1.47638	0.993463	0.96103	1.47638	0.993608	1.10281	1.47638	0.949381	1.1941	1.47638	0.945611	1.06702	1.47638	1.00847	1.10627	1.47638	1.14146	1.09564	1.47638	1.01747	1.04471	1.47638	1.03015	1.14572	1.47638	0.939769	1.0639	1.47638	0.960035	1.08919	1.47638	1.11784	1.04217	1.47638	1.06617
1.47948	0.837229	0.770213	1.47948	0.971265	1.01986	1.47948	0.941176	1.10439	1.47948	1.02378	1.03112	1.47948	0.982085	1.08785	1.47948	0.98899	0.959273	1.47948	0.991053	1.09902	1.47948	0.943846	1.1924	1.47948	0.940825	1.06666	1.47948	1.00629	1.10732	1.47948	1.13823	1.09538	1.47948	1.01172	1.04267	1.47948	1.0244	1.14282	1.47948	0.934723	1.06147	1.47948	0.955812	1.08591	1.47948	1.11785	1.04071	1.47948	1.06188
1.48258	0.835889	0.769069	1.48258	0.96576	1.01778	1.48258	0.933549	1.10347	1.48258	1.0175	1.02511	1.48258	0.982733	1.08854	1.48258	0.984469	0.957532	1.48258	0.988499	1.09515	1.48258	0.93839	1.19054	1.48258	0.93603	1.06624	1.48258	1.00405	1.10827	1.48258	1.13485	1.09506	1.48258	1.00588	1.04069	1.48258	1.01858	1.13982	1.48258	0.929805	1.05901	1.48258	0.951551	1.08262	1.48258	1.11779	1.03915	1.48258	1.05744
1.48569	0.834539	0.767912	1.48569	0.960179	1.01568	1.48569	0.925941	1.10251	1.48569	1.01122	1.01912	1.48569	0.983332	1.0892	1.48569	0.979898	0.95581	1.48569	0.985939	1.09121	1.48569	0.933013	1.18853	1.48569	0.931222	1.06577	1.48569	1.00174	1.10912	1.48569	1.13132	1.09468	1.48569	0.999947	1.03877	1.48569	1.01271	1.13672	1.48569	0.925016	1.05652	1.48569	0.947255	1.07934	1.48569	1.11766	1.0375	1.48569	1.05286
1.48879	0.833179	0.766743	1.48879	0.954525	1.01355	1.48879	0.918356	1.1015	1.48879	1.00493	1.01316	1.48879	0.983869	1.08985	1.48879	0.975278	0.954105	1.48879	0.983366	1.08719	1.48879	0.927718	1.18637	1.48879	0.926396	1.06524	1.48879	0.999372	1.10986	1.48879	1.12765	1.09423	1.48879	0.993927	1.0369	1.48879	1.00678	1.13352	1.48879	0.920361	1.05401	1.48879	0.942929	1.07607	1.48879	1.11744	1.03575	1.48879	1.04813
1.49189	0.831807	0.765563	1.49189	0.948798	1.0114	1.49189	0.910799	1.10045	1.49189	0.998631	1.00724	1.49189	0.984332	1.09048	1.49189	0.970607	0.952418	1.49189	0.980775	1.08311	1.49189	0.922507	1.18406	1.49189	0.921545	1.06465	1.49189	0.996941	1.11049	1.49189	1.12383	1.09373	1.49189	0.987824	1.0351	1.49189	1.00081	1.13024	1.49189	0.91584	1.05148	1.49189	0.938577	1.07282	1.49189	1.11713	1.03391	1.49189	1.04326
1.49499	0.830424	0.764373	1.49499	0.943001	1.00922	1.49499	0.903275	1.09935	1.49499	0.992337	1.00137	1.49499	0.984708	1.09109	1.49499	0.965886	0.950749	1.49499	0.978159	1.07895	1.49499	0.917381	1.1816	1.49499	0.916665	1.06399	1.49499	0.994453	1.111	1.49499	1.11988	1.09316	1.49499	0.98164	1.03336	1.49499	0.994793	1.12688	1.49499	0.911454	1.04893	1.49499	0.934205	1.06959	1.49499	1.11672	1.03198	1.49499	1.03825
1.4981	0.82903	0.763174	1.4981	0.937135	1.00702	1.4981	0.895787	1.09819	1.4981	0.986048	0.995541	1.4981	0.984984	1.09167	1.4981	0.961111	0.949099	1.4981	0.97551	1.07472	1.4981	0.912341	1.17901	1.4981	0.91175	1.06326	1.4981	0.991909	1.11139	1.4981	1.1158	1.09253	1.4981	0.975382	1.03169	1.4981	0.988743	1.12345	1.4981	0.907205	1.04637	1.4981	0.929814	1.06638	1.4981	1.11621	1.02996	1.4981	1.03311
1.5012	0.827624	0.761965	1.5012	0.931202	1.00479	1.5012	0.888342	1.09698	1.5012	0.979768	0.989769	1.5012	0.985149	1.09222	1.5012	0.956284	0.947468	1.5012	0.972822	1.07043	1.5012	0.907387	1.17629	1.5012	0.906795	1.06245	1.5012	0.989311	1.11166	1.5012	1.11159	1.09184	1.5012	0.969053	1.03007	1.5012	0.982661	1.11994	1.5012	0.903092	1.04379	1.5012	0.92541	1.06321	1.5012	1.11559	1.02785	1.5012	1.02784
1.5043	0.826206	0.760749	1.5043	0.925205	1.00254	1.5043	0.880944	1.0957	1.5043	0.973499	0.984057	1.5043	0.985191	1.09274	1.5043	0.951403	0.945854	1.5043	0.970089	1.06607	1.5043	0.902517	1.17343	1.5043	0.901796	1.06156	1.5043	0.986662	1.1118	1.5043	1.10726	1.09109	1.5043	0.962658	1.02851	1.5043	0.976553	1.11638	1.5043	0.899113	1.04121	1.5043	0.920995	1.06006	1.5043	1.11484	1.02566	1.5043	1.02245
1.50741	0.824775	0.759525	1.50741	0.919145	1.00027	1.50741	0.873597	1.09436	1.50741	0.967247	0.97841	1.50741	0.9851	1.09324	1.50741	0.946467	0.944257	1.50741	0.967303	1.06164	1.50741	0.897733	1.17045	1.50741	0.896748	1.06057	1.50741	0.983962	1.11181	1.50741	1.10281	1.09028	1.50741	0.956202	1.02702	1.50741	0.970423	1.11276	1.50741	0.895269	1.03863	1.50741	0.916574	1.05696	1.50741	1.11397	1.02338	1.50741	1.01695
1.51051	0.82333	0.758294	1.51051	0.913026	0.997974	1.51051	0.866306	1.09295	1.51051	0.961014	0.972832	1.51051	0.984865	1.09369	1.51051	0.941474	0.942678	1.51051	0.964458	1.05715	1.51051	0.893032	1.16736	1.51051	0.891645	1.0595	1.51051	0.981214	1.11168	1.51051	1.09825	1.08941	1.51051	0.94969	1.02558	1.51051	0.964276	1.10909	1.51051	0.891557	1.03604	1.51051	0.912148	1.05391	1.51051	1.11297	1.02102	1.51051	1.01134
1.51361	0.821872	0.757057	1.51361	0.906849	0.995656	1.51361	0.859077	1.09146	1.51361	0.954803	0.967327	1.51361	0.984477	1.09411	1.51361	0.936425	0.941115	1.51361	0.961548	1.0526	1.51361	0.888413	1.16415	1.51361	0.886485	1.05832	1.51361	0.978419	1.11141	1.51361	1.09358	1.08847	1.51361	0.943127	1.0242	1.51361	0.958114	1.10538	1.51361	0.887973	1.03346	1.51361	0.90772	1.0509	1.51361	1.11183	1.01858	1.51361	1.00563
1.51672	0.8204	0.755815	1.51672	0.900618	0.993315	1.51672	0.851913	1.0899	1.51672	0.948619	0.961899	1.51672	0.983926	1.0945	1.51672	0.931318	0.939566	1.51672	0.958564	1.04799	1.51672	0.883874	1.16084	1.51672	0.881263	1.05705	1.51672	0.975578	1.111	1.51672	1.08882	1.08747	1.51672	0.936519	1.02288	1.51672	0.951944	1.10163	1.51672	0.884515	1.03088	1.51672	0.903293	1.04794	1.51672	1.11055	1.01607	1.51672	0.999828
1.51982	0.818912	0.754568	1.51982	0.894336	0.990954	1.51982	0.844819	1.08825	1.51982	0.942466	0.956552	1.51982	0.983204	1.09484	1.51982	0.926153	0.938033	1.51982	0.955502	1.04332	1.51982	0.879413	1.15742	1.51982	0.875974	1.05566	1.51982	0.972692	1.11044	1.51982	1.08396	1.0864	1.51982	0.929869	1.02161	1.51982	0.945767	1.09784	1.51982	0.881178	1.02832	1.51982	0.898868	1.04503	1.51982	1.10911	1.01349	1.51982	0.993938
1.52292	0.817409	0.753316	1.52292	0.888004	0.988571	1.52292	0.8378	1.08652	1.52292	0.936345	0.951289	1.52292	0.982304	1.09513	1.52292	0.920929	0.936512	1.52292	0.952355	1.0386	1.52292	0.875026	1.1539	1.52292	0.870617	1.05417	1.52292	0.969761	1.10973	1.52292	1.07902	1.08527	1.52292	0.923185	1.02039	1.52292	0.939588	1.09402	1.52292	0.877958	1.02576	1.52292	0.894449	1.04218	1.52292	1.10752	1.01084	1.52292	0.987971
1.52603	0.81589	0.752061	1.52603	0.881627	0.986169	1.52603	0.830859	1.08471	1.52603	0.930261	0.946115	1.52603	0.981218	1.09538	1.52603	0.915645	0.935003	1.52603	0.949116	1.03383	1.52603	0.870711	1.15029	1.52603	0.865186	1.05257	1.52603	0.966786	1.10888	1.52603	1.074	1.08407	1.52603	0.91647	1.01921	1.52603	0.933409	1.09017	1.52603	0.874849	1.02322	1.52603	0.890035	1.03939	1.52603	1.10577	1.00812	1.52603	0.981934
1.52913	0.814353	0.750802	1.52913	0.875208	0.983747	1.52913	0.824003	1.0828	1.52913	0.924216	0.941031	1.52913	0.97994	1.09558	1.52913	0.910302	0.933504	1.52913	0.94578	1.02901	1.52913	0.866465	1.1466	1.52913	0.859679	1.05084	1.52913	0.963764	1.10787	1.52913	1.0689	1.08281	1.52913	0.909729	1.01809	1.52913	0.927234	1.0863	1.52913	0.871846	1.0207	1.52913	0.885628	1.03666	1.52913	1.10385	1.00535	1.52913	0.975837
1.53223	0.812799	0.749541	1.53223	0.868749	0.981307	1.53223	0.817233	1.08079	1.53223	0.918213	0.936039	1.53223	0.978465	1.09573	1.53223	0.904899	0.932014	1.53223	0.94234	1.02414	1.53223	0.862283	1.14282	1.53223	0.854095	1.049	1.53223	0.960697	1.10671	1.53223	1.06373	1.08147	1.53223	0.902969	1.017	1.53223	0.921064	1.08242	1.53223	0.868942	1.0182	1.53223	0.881228	1.03399	1.53223	1.10176	1.00252	1.53223	0.969687
1.53534	0.811226	0.748277	1.53534	0.862255	0.978849	1.53534	0.810555	1.07869	1.53534	0.912255	0.931144	1.53534	0.976787	1.09582	1.53534	0.899437	0.930531	1.53534	0.938792	1.01923	1.53534	0.858163	1.13897	1.53534	0.848429	1.04703	1.53534	0.957581	1.10539	1.53534	1.05851	1.08007	1.53534	0.896195	1.01595	1.53534	0.914902	1.07852	1.53534	0.866131	1.01572	1.53534	0.876837	1.03139	1.53534	1.0995	0.999634	1.53534	0.963494
1.53844	0.809634	0.747012	1.53844	0.855728	0.976375	1.53844	0.803973	1.07649	1.53844	0.906345	0.926346	1.53844	0.974903	1.09586	1.53844	0.893915	0.929054	1.53844	0.93513	1.01429	1.53844	0.854099	1.13505	1.53844	0.842681	1.04494	1.53844	0.954416	1.10391	1.53844	1.05322	1.0786	1.53844	0.88941	1.01493	1.53844	0.908748	1.0746	1.53844	0.863404	1.01327	1.53844	0.872455	1.02885	1.53844	1.09706	0.996704	1.53844	0.957267
1.54154	0.808021	0.745744	1.54154	0.849173	0.973885	1.54154	0.79749	1.07417	1.54154	0.900484	0.921647	1.54154	0.97281	1.09584	1.54154	0.888334	0.927579	1.54154	0.93135	1.0093	1.54154	0.850088	1.13106	1.54154	0.836848	1.04272	1.54154	0.951198	1.10228	1.54154	1.04789	1.07706	1.54154	0.882621	1.01395	1.54154	0.902606	1.07068	1.54154	0.860754	1.01084	1.54154	0.86808	1.02637	1.54154	1.09443	0.99373	1.54154	0.951013
1.54464	0.806387	0.744476	1.54464	0.842593	0.971379	1.54464	0.791108	1.07175	1.54464	0.894675	0.917049	1.54464	0.970503	1.09575	1.54464	0.882696	0.926107	1.54464	0.927446	1.00429	1.54464	0.846124	1.12701	1.54464	0.83093	1.04037	1.54464	0.947925	1.10049	1.54464	1.04251	1.07545	1.54464	0.875831	1.01299	1.54464	0.896474	1.06675	1.54464	0.858173	1.00844	1.54464	0.863714	1.02397	1.54464	1.09162	0.990719	1.54464	0.944741
1.54775	0.80473	0.743207	1.54775	0.835991	0.96886	1.54775	0.784833	1.06922	1.54775	0.888918	0.912554	1.54775	0.967983	1.09561	1.54775	0.877	0.924633	1.54775	0.923415	0.99925	1.54775	0.842205	1.1229	1.54775	0.824926	1.03788	1.54775	0.944594	1.09854	1.54775	1.03709	1.07376	1.54775	0.869047	1.01205	1.54775	0.890354	1.06282	1.54775	0.855653	1.00608	1.54775	0.859355	1.02162	1.54775	1.08862	0.987674	1.54775	0.938461
1.55085	0.803051	0.741937	1.55085	0.829372	0.966327	1.55085	0.778666	1.06658	1.55085	0.883217	0.908161	1.55085	0.965248	1.0954	1.55085	0.871249	0.923157	1.55085	0.919253	0.994186	1.55085	0.838324	1.11874	1.55085	0.818835	1.03526	1.55085	0.9412	1.09642	1.55085	1.03164	1.072	1.55085	0.862272	1.01113	1.55085	0.884246	1.05888	1.55085	0.853184	1.00375	1.55085	0.855002	1.01935	1.55085	1.08542	0.984601	1.55085	0.932179
1.55395	0.801348	0.740667	1.55395	0.822739	0.963783	1.55395	0.77261	1.06381	1.55395	0.877571	0.903871	1.55395	0.962297	1.09512	1.55395	0.865444	0.921675	1.55395	0.914957	0.989102	1.55395	0.834478	1.11453	1.55395	0.812657	1.03251	1.55395	0.93774	1.09415	1.55395	1.02615	1.07017	1.55395	0.855512	1.01022	1.55395	0.87815	1.05494	1.55395	0.850757	1.00145	1.55395	0.850655	1.01714	1.55395	1.08203	0.981505	1.55395	0.925906
1.55706	0.799619	0.739397	1.55706	0.816095	0.961227	1.55706	0.766667	1.06093	1.55706	0.871982	0.899685	1.55706	0.959131	1.09477	1.55706	0.859586	0.920187	1.55706	0.910523	0.984004	1.55706	0.830661	1.11028	1.55706	0.806392	1.02962	1.55706	0.934209	1.09172	1.55706	1.02065	1.06826	1.55706	0.84877	1.00932	1.55706	0.872064	1.051	1.55706	0.848364	0.999192	1.55706	0.846311	1.015	1.55706	1.07845	0.978392	1.55706	0.919647
1.56016	0.797864	0.738127	1.56016	0.809446	0.958662	1.56016	0.76084	1.05793	1.56016	0.86645	0.895604	1.56016	0.955751	1.09434	1.56016	0.853678	0.918688	1.56016	0.905949	0.978895	1.56016	0.826868	1.10598	1.56016	0.800042	1.0266	1.56016	0.930602	1.08913	1.56016	1.01512	1.06627	1.56016	0.842051	1.00842	1.56016	0.865989	1.04706	1.56016	0.845995	0.996969	1.56016	0.841969	1.01292	1.56016	1.07467	0.975265	1.56016	0.913412
1.56326	0.796083	0.736858	1.56326	0.802794	0.956087	1.56326	0.75513	1.0548	1.56326	0.860975	0.891626	1.56326	0.952159	1.09385	1.56326	0.847722	0.917178	1.56326	0.901234	0.973781	1.56326	0.823096	1.10166	1.56326	0.793607	1.02344	1.56326	0.926914	1.08639	1.56326	1.00958	1.06421	1.56326	0.835359	1.00753	1.56326	0.859922	1.04313	1.56326	0.84364	0.994785	1.56326	0.837628	1.01091	1.56326	1.07069	0.972132	1.56326	0.907206
1.56637	0.794273	0.735589	1.56637	0.796143	0.953505	1.56637	0.749538	1.05154	1.56637	0.855558	0.887751	1.56637	0.948356	1.09327	1.56637	0.841721	0.915652	1.56637	0.896375	0.968665	1.56637	0.819339	1.0973	1.56637	0.787089	1.02015	1.56637	0.92314	1.08348	1.56637	1.00403	1.06206	1.56637	0.828699	1.00663	1.56637	0.853863	1.0392	1.56637	0.84129	0.99264	1.56637	0.833286	1.00895	1.56637	1.06652	0.968996	1.56637	0.901037
1.56947	0.792434	0.734321	1.56947	0.789497	0.950916	1.56947	0.744066	1.04816	1.56947	0.850198	0.883979	1.56947	0.944347	1.09262	1.56947	0.835677	0.91411	1.56947	0.891371	0.963553	1.56947	0.815592	1.09291	1.56947	0.78049	1.01673	1.56947	0.919273	1.08042	1.56947	0.998471	1.05984	1.56947	0.822072	1.00571	1.56947	0.847808	1.03527	1.56947	0.838936	0.990535	1.56947	0.828939	1.00706	1.56947	1.06214	0.965864	1.56947	0.894912
1.57257	0.790564	0.733054	1.57257	0.78286	0.948321	1.57257	0.738713	1.04465	1.57257	0.844893	0.880308	1.57257	0.940134	1.09188	1.57257	0.829594	0.912549	1.57257	0.886223	0.958449	1.57257	0.811852	1.08849	1.57257	0.773812	1.01317	1.57257	0.915309	1.07721	1.57257	0.992904	1.05754	1.57257	0.815485	1.00479	1.57257	0.841757	1.03134	1.57257	0.836568	0.988469	1.57257	0.824587	1.00523	1.57257	1.05757	0.96274	1.57257	0.888835
1.57568	0.788663	0.731787	1.57568	0.776235	0.945721	1.57568	0.73348	1.04101	1.57568	0.839644	0.876737	1.57568	0.935722	1.09107	1.57568	0.823474	0.910965	1.57568	0.880929	0.953357	1.57568	0.808113	1.08406	1.57568	0.767059	1.00949	1.57568	0.911241	1.07385	1.57568	0.987335	1.05516	1.57568	0.808939	1.00384	1.57568	0.835707	1.02742	1.57568	0.834178	0.986443	1.57568	0.820227	1.00346	1.57568	1.0528	0.959631	1.57568	0.882814
1.57878	0.78673	0.730522	1.57878	0.769625	0.943117	1.57878	0.728366	1.03724	1.57878	0.834449	0.873265	1.57878	0.931115	1.09016	1.57878	0.817322	0.909357	1.57878	0.875491	0.948283	1.57878	0.804372	1.0796	1.57878	0.760232	1.00568	1.57878	0.907063	1.07034	1.57878	0.981766	1.05269	1.57878	0.802437	1.00287	1.57878	0.829655	1.0235	1.57878	0.831756	0.984458	1.57878	0.815857	1.00174	1.57878	1.04784	0.956541	1.57878	0.876851
1.58188	0.784763	0.729257	1.58188	0.763035	0.940511	1.58188	0.723371	1.03334	1.58188	0.829305	0.869889	1.58188	0.926319	1.08917	1.58188	0.81114	0.907722	1.58188	0.869909	0.943231	1.58188	0.800624	1.07513	1.58188	0.753337	1.00174	1.58188	0.90277	1.06668	1.58188	0.976197	1.05014	1.58188	0.795984	1.00188	1.58188	0.823598	1.01959	1.58188	0.829293	0.982511	1.58188	0.811474	1.00007	1.58188	1.04268	0.953476	1.58188	0.870952
1.58498	0.782761	0.727993	1.58498	0.756467	0.937903	1.58498	0.718494	1.02931	1.58498	0.824211	0.866608	1.58498	0.921339	1.08808	1.58498	0.804933	0.906058	1.58498	0.864185	0.938205	1.58498	0.796865	1.07064	1.58498	0.746377	0.99768	1.58498	0.898355	1.06288	1.58498	0.970631	1.04751	1.58498	0.789582	1.00085	1.58498	0.817534	1.01568	1.58498	0.826781	0.980603	1.58498	0.807076	0.998453	1.58498	1.03733	0.950441	1.58498	0.865121
1.58809	0.780723	0.72673	1.58809	0.749925	0.935294	1.58809	0.713732	1.02514	1.58809	0.819165	0.86342	1.58809	0.916182	1.08691	1.58809	0.798705	0.904362	1.58809	0.85832	0.93321	1.58809	0.793092	1.06614	1.58809	0.739355	0.993501	1.58809	0.893813	1.05894	1.58809	0.965069	1.0448	1.58809	0.783233	0.999785	1.58809	0.811459	1.01177	1.58809	0.824212	0.978732	1.58809	0.802661	0.996885	1.58809	1.0318	0.94744	1.58809	0.859361
1.59119	0.778649	0.725467	1.59119	0.74341	0.932685	1.59119	0.709084	1.02085	1.59119	0.814164	0.860321	1.59119	0.910853	1.08564	1.59119	0.792459	0.902632	1.59119	0.852317	0.92825	1.59119	0.7893	1.06163	1.59119	0.732278	0.989207	1.59119	0.889139	1.05485	1.59119	0.959511	1.04201	1.59119	0.776939	0.99868	1.59119	0.805371	1.00787	1.59119	0.821579	0.976898	1.59119	0.798226	0.995362	1.59119	1.02607	0.94448	1.59119	0.853674
1.59429	0.776536	0.724206	1.59429	0.736927	0.930077	1.59429	0.704547	1.01642	1.59429	0.809205	0.85731	1.59429	0.905359	1.08427	1.59429	0.786201	0.900866	1.59429	0.846178	0.923329	1.59429	0.785487	1.05711	1.59429	0.72515	0.984802	1.59429	0.884327	1.05064	1.59429	0.953957	1.03913	1.59429	0.770703	0.99753	1.59429	0.799267	1.00397	1.59429	0.818874	0.9751	1.59429	0.79377	0.99388	1.59429	1.02016	0.941564	1.59429	0.848062
1.5974	0.774384	0.722945	1.5974	0.730478	0.92747	1.5974	0.700119	1.01187	1.5974	0.804285	0.854383	1.5974	0.899708	1.0828	1.5974	0.779933	0.899061	1.5974	0.839907	0.918452	1.5974	0.781648	1.05259	1.5974	0.717976	0.98029	1.5974	0.879373	1.04629	1.5974	0.948407	1.03617	1.5974	0.764526	0.996331	1.5974	0.793143	1.00006	1.5974	0.81609	0.973334	1.5974	0.789289	0.992437	1.5974	1.01408	0.938698	1.5974	0.842527
1.6005	0.772192	0.721684	1.6005	0.724065	0.924866	1.6005	0.695795	1.00719	1.6005	0.799401	0.851537	1.6005	0.893907	1.08123	1.6005	0.773662	0.897215	1.6005	0.833508	0.913621	1.6005	0.777782	1.04806	1.6005	0.710762	0.975675	1.6005	0.874272	1.04181	1.6005	0.942861	1.03312	1.6005	0.758411	0.99508	1.6005	0.786996	0.99616	1.6005	0.813221	0.971601	1.6005	0.784783	0.99103	1.6005	1.00781	0.935885	1.6005	0.83707
1.6036	0.769959	0.720423	1.6036	0.717691	0.922265	1.6036	0.691572	1.00238	1.6036	0.794548	0.848768	1.6036	0.887964	1.07955	1.6036	0.76739	0.895327	1.6036	0.826984	0.908841	1.6036	0.773885	1.04352	1.6036	0.703513	0.970963	1.6036	0.86902	1.03721	1.6036	0.937316	1.03	1.6036	0.752358	0.993773	1.6036	0.780824	0.992257	1.6036	0.810261	0.969898	1.6036	0.78025	0.989656	1.6036	1.00138	0.933131	1.6036	0.831691
1.60671	0.767684	0.719162	1.60671	0.711356	0.919668	1.60671	0.687446	0.997441	1.60671	0.789724	0.846074	1.60671	0.881886	1.07777	1.60671	0.761123	0.893393	1.60671	0.82034	0.904116	1.60671	0.769955	1.03899	1.60671	0.696238	0.966158	1.60671	0.863614	1.03249	1.60671	0.931773	1.02679	1.60671	0.746368	0.992407	1.60671	0.774623	0.988352	1.60671	0.807205	0.968222	1.60671	0.775687	0.988309	1.60671	0.994781	0.93044	1.60671	0.82639
1.60981	0.765365	0.717901	1.60981	0.705064	0.917075	1.60981	0.683412	0.992383	1.60981	0.784924	0.84345	1.60981	0.875681	1.07588	1.60981	0.754865	0.891413	1.60981	0.81358	0.899447	1.60981	0.765988	1.03445	1.60981	0.68894	0.961265	1.60981	0.858049	1.02766	1.60981	0.926228	1.0235	1.60981	0.740443	0.990978	1.60981	0.768391	0.984445	1.60981	0.804048	0.966571	1.60981	0.771094	0.986988	1.60981	0.98802	0.927814	1.60981	0.821166
1.61291	0.763002	0.716639	1.61291	0.698815	0.914487	1.61291	0.679465	0.987204	1.61291	0.780145	0.840893	1.61291	0.869357	1.07388	1.61291	0.74862	0.889385	1.61291	0.80671	0.894838	1.61291	0.761984	1.02991	1.61291	0.681629	0.956291	1.61291	0.852325	1.02271	1.61291	0.920681	1.02013	1.61291	0.734583	0.989484	1.61291	0.762126	0.980535	1.61291	0.800786	0.964943	1.61291	0.766469	0.985689	1.61291	0.981104	0.925258	1.61291	0.816018
1.61602	0.760593	0.715377	1.61602	0.692611	0.911904	1.61602	0.675599	0.981907	1.61602	0.775381	0.838399	1.61602	0.862923	1.07176	1.61602	0.742392	0.887306	1.61602	0.799735	0.890292	1.61602	0.757941	1.02536	1.61602	0.674309	0.951241	1.61602	0.846439	1.01766	1.61602	0.915128	1.01667	1.61602	0.728788	0.987921	1.61602	0.755824	0.97662	1.61602	0.797416	0.963335	1.61602	0.761811	0.984407	1.61602	0.974037	0.922776	1.61602	0.810943
1.61912	0.758138	0.714113	1.61912	0.686452	0.909327	1.61912	0.671808	0.976495	1.61912	0.770629	0.835963	1.61912	0.856386	1.06952	1.61912	0.736186	0.885176	1.61912	0.792659	0.88581	1.61912	0.753855	1.02082	1.61912	0.666988	0.94612	1.61912	0.840389	1.0125	1.61912	0.909566	1.01314	1.61912	0.723059	0.986286	1.61912	0.749484	0.9727	1.61912	0.793935	0.961744	1.61912	0.75712	0.983138	1.61912	0.966826	0.92037	1.61912	0.80594
1.62222	0.755636	0.712848	1.62222	0.68034	0.906756	1.62222	0.668087	0.970971	1.62222	0.765884	0.833581	1.62222	0.849754	1.06717	1.62222	0.730006	0.882992	1.62222	0.78549	0.881394	1.62222	0.749727	1.01628	1.62222	0.659674	0.940935	1.62222	0.834176	1.00725	1.62222	0.903994	1.00953	1.62222	0.717395	0.984578	1.62222	0.743103	0.968775	1.62222	0.790341	0.960167	1.62222	0.752394	0.981879	1.62222	0.959476	0.918043	1.62222	0.801005
1.62533	0.753086	0.711581	1.62533	0.674274	0.90419	1.62533	0.664429	0.965338	1.62533	0.761141	0.831249	1.62533	0.843037	1.06469	1.62533	0.723856	0.880754	1.62533	0.778233	0.877047	1.62533	0.745554	1.01174	1.62533	0.652373	0.935691	1.62533	0.827799	1.0019	1.62533	0.898407	1.00584	1.62533	0.711796	0.982792	1.62533	0.736681	0.964843	1.62533	0.786632	0.9586	1.62533	0.747635	0.980626	1.62533	0.951995	0.915797	1.62533	0.796135
1.62843	0.750487	0.710312	1.62843	0.668256	0.901631	1.62843	0.660828	0.9596	1.62843	0.756397	0.828962	1.62843	0.836241	1.06209	1.62843	0.71774	0.87846	1.62843	0.770893	0.872769	1.62843	0.741335	1.00719	1.62843	0.645092	0.930394	1.62843	0.82126	0.996465	1.62843	0.892802	1.00207	1.62843	0.706261	0.980928	1.62843	0.730216	0.960903	1.62843	0.782807	0.957042	1.62843	0.742841	0.979374	1.62843	0.944389	0.913636	1.62843	0.791327
1.63153	0.747838	0.709041	1.63153	0.662283	0.899078	1.63153	0.657276	0.953761	1.63153	0.751647	0.826715	1.63153	0.829375	1.05936	1.63153	0.71166	0.876109	1.63153	0.763478	0.868561	1.63153	0.73707	1.00265	1.63153	0.63784	0.925051	1.63153	0.814559	0.990945	1.63153	0.887176	0.998229	1.63153	0.70079	0.978983	1.63153	0.723706	0.956956	1.63153	0.778865	0.955487	1.63153	0.738014	0.978119	1.63153	0.936664	0.911559	1.63153	0.786577
1.63463	0.745138	0.707766	1.63463	0.656358	0.896531	1.63463	0.653766	0.947824	1.63463	0.746887	0.824505	1.63463	0.822447	1.05651	1.63463	0.705622	0.873701	1.63463	0.755993	0.864423	1.63463	0.732758	0.998104	1.63463	0.630622	0.919668	1.63463	0.807699	0.985346	1.63463	0.881524	0.994312	1.63463	0.695381	0.976955	1.63463	0.717152	0.953	1.63463	0.774808	0.953934	1.63463	0.733153	0.976856	1.63463	0.928828	0.90957	1.63463	0.78188
1.63774	0.742387	0.706488	1.63774	0.650478	0.89399	1.63774	0.650291	0.941794	1.63774	0.742111	0.822326	1.63774	0.815464	1.05351	1.63774	0.699627	0.871234	1.63774	0.748444	0.860356	1.63774	0.728398	0.993558	1.63774	0.623447	0.914251	1.63774	0.800684	0.979674	1.63774	0.875844	0.990321	1.63774	0.690033	0.974842	1.63774	0.710553	0.949034	1.63774	0.770636	0.952377	1.63774	0.72826	0.975583	1.63774	0.920888	0.907669	1.63774	0.777231
1.64084	0.739584	0.705206	1.64084	0.644643	0.891454	1.64084	0.646843	0.935676	1.64084	0.737316	0.820173	1.64084	0.808434	1.05039	1.64084	0.693679	0.868708	1.64084	0.740837	0.856359	1.64084	0.723989	0.98901	1.64084	0.616321	0.908806	1.64084	0.793516	0.973933	1.64084	0.87013	0.986258	1.64084	0.684744	0.972644	1.64084	0.703908	0.945059	1.64084	0.76635	0.950814	1.64084	0.723335	0.974293	1.64084	0.912851	0.905856	1.64084	0.772627
1.64394	0.736728	0.703919	1.64394	0.638852	0.888924	1.64394	0.643416	0.929474	1.64394	0.732497	0.818042	1.64394	0.801363	1.04713	1.64394	0.68778	0.866123	1.64394	0.73318	0.852432	1.64394	0.719532	0.984459	1.64394	0.609252	0.903339	1.64394	0.7862	0.968127	1.64394	0.864379	0.982124	1.64394	0.679513	0.970357	1.64394	0.697219	0.941073	1.64394	0.761952	0.949242	1.64394	0.718381	0.972984	1.64394	0.904725	0.904133	1.64394	0.76806
1.64705	0.733819	0.702628	1.64705	0.633103	0.886398	1.64705	0.64	0.923192	1.64705	0.727651	0.815927	1.64705	0.79426	1.04372	1.64705	0.681934	0.863478	1.64705	0.725477	0.848574	1.64705	0.715025	0.979905	1.64705	0.602245	0.897855	1.64705	0.778742	0.962263	1.64705	0.858586	0.977922	1.64705	0.674338	0.967982	1.64705	0.690486	0.937077	1.64705	0.757444	0.947655	1.64705	0.713399	0.971649	1.64705	0.896517	0.902498	1.64705	0.763528
1.65015	0.730855	0.701332	1.65015	0.627395	0.883876	1.65015	0.636589	0.916836	1.65015	0.722774	0.813825	1.65015	0.78713	1.04018	1.65015	0.676142	0.860773	1.65015	0.717735	0.844784	1.65015	0.71047	0.975347	1.65015	0.595308	0.892361	1.65015	0.771148	0.956346	1.65015	0.852748	0.973652	1.65015	0.669217	0.965516	1.65015	0.68371	0.933069	1.65015	0.752831	0.946052	1.65015	0.70839	0.970286	1.65015	0.888234	0.900952	1.65015	0.759023
1.65325	0.727838	0.70003	1.65325	0.621727	0.881358	1.65325	0.633174	0.91041	1.65325	0.717861	0.81173	1.65325	0.779981	1.03649	1.65325	0.670406	0.858008	1.65325	0.70996	0.841059	1.65325	0.705866	0.970783	1.65325	0.588448	0.886862	1.65325	0.763423	0.950379	1.65325	0.846861	0.969317	1.65325	0.664148	0.96296	1.65325	0.676892	0.92905	1.65325	0.748114	0.944428	1.65325	0.703357	0.968889	1.65325	0.879884	0.899494	1.65325	0.75454
1.65636	0.724766	0.698721	1.65636	0.616096	0.878842	1.65636	0.629749	0.90392	1.65636	0.71291	0.809637	1.65636	0.772818	1.03266	1.65636	0.664727	0.855183	1.65636	0.702157	0.837397	1.65636	0.701214	0.966214	1.65636	0.581669	0.881364	1.65636	0.755575	0.944369	1.65636	0.84092	0.964918	1.65636	0.659127	0.960312	1.65636	0.670035	0.925019	1.65636	0.743299	0.94278	1.65636	0.698302	0.967455	1.65636	0.871476	0.898122	1.65636	0.750074
1.65946	0.721638	0.697406	1.65946	0.610501	0.876329	1.65946	0.626305	0.89737	1.65946	0.707917	0.807542	1.65946	0.765648	1.02867	1.65946	0.659108	0.852298	1.65946	0.694332	0.833797	1.65946	0.696513	0.961637	1.65946	0.574978	0.875872	1.65946	0.747612	0.938319	1.65946	0.834922	0.960456	1.65946	0.654153	0.957571	1.65946	0.663141	0.920976	1.65946	0.738389	0.941105	1.65946	0.693228	0.965978	1.65946	0.863016	0.896835	1.65946	0.745619
1.66256	0.718455	0.696083	1.66256	0.604938	0.873815	1.66256	0.622836	0.890767	1.66256	0.702878	0.80544	1.66256	0.758475	1.02454	1.66256	0.653549	0.849354	1.66256	0.68649	0.830255	1.66256	0.691764	0.957051	1.66256	0.56838	0.87039	1.66256	0.739543	0.932236	1.66256	0.828862	0.955934	1.66256	0.649223	0.954738	1.66256	0.656212	0.916921	1.66256	0.733388	0.939398	1.66256	0.688138	0.964455	1.66256	0.854512	0.89563	1.66256	0.74117
1.66567	0.715216	0.694752	1.66567	0.599407	0.871302	1.66567	0.619333	0.884114	1.66567	0.697791	0.803326	1.66567	0.751305	1.02025	1.66567	0.64805	0.846351	1.66567	0.678637	0.826769	1.66567	0.686967	0.952456	1.66567	0.56188	0.864924	1.66567	0.731375	0.926124	1.66567	0.822738	0.951353	1.66567	0.644334	0.951812	1.66567	0.64925	0.912854	1.66567	0.728302	0.937657	1.66567	0.683033	0.962881	1.66567	0.845972	0.894506	1.66567	0.736721
1.66877	0.711921	0.693413	1.66877	0.593905	0.868786	1.66877	0.61579	0.877418	1.66877	0.692654	0.801196	1.66877	0.744143	1.01582	1.66877	0.642613	0.84329	1.66877	0.670776	0.823335	1.66877	0.682123	0.94785	1.66877	0.555484	0.859477	1.66877	0.723119	0.919988	1.66877	0.816545	0.946715	1.66877	0.639482	0.948793	1.66877	0.64226	0.908774	1.66877	0.723137	0.935878	1.66877	0.677918	0.961252	1.66877	0.837404	0.893458	1.66877	0.732266
1.67187	0.70857	0.692064	1.67187	0.588429	0.866268	1.67187	0.612199	0.870683	1.67187	0.687463	0.799045	1.67187	0.736993	1.01122	1.67187	0.637237	0.840172	1.67187	0.662914	0.819949	1.67187	0.677233	0.943231	1.67187	0.549195	0.854055	1.67187	0.714785	0.913833	1.67187	0.81028	0.942023	1.67187	0.634666	0.94568	1.67187	0.635244	0.904682	1.67187	0.717896	0.934058	1.67187	0.672796	0.959564	1.67187	0.828814	0.892485	1.67187	0.7278
1.67497	0.705163	0.690706	1.67497	0.582977	0.863745	1.67497	0.608556	0.863914	1.67497	0.682217	0.796869	1.67497	0.72986	1.00647	1.67497	0.631923	0.836997	1.67497	0.655053	0.816609	1.67497	0.672297	0.938598	1.67497	0.543016	0.848662	1.67497	0.706381	0.907663	1.67497	0.803941	0.937277	1.67497	0.629883	0.942475	1.67497	0.628207	0.900577	1.67497	0.712587	0.932195	1.67497	0.667668	0.957812	1.67497	0.820211	0.891581	1.67497	0.723317
1.67808	0.7017	0.689338	1.67808	0.577546	0.861217	1.67808	0.604852	0.857118	1.67808	0.676913	0.794663	1.67808	0.722746	1.00156	1.67808	0.626669	0.833767	1.67808	0.6472	0.813309	1.67808	0.667316	0.933951	1.67808	0.536953	0.843299	1.67808	0.697921	0.901482	1.67808	0.797523	0.93248	1.67808	0.625128	0.939177	1.67808	0.621152	0.89646	1.67808	0.707215	0.930285	1.67808	0.66254	0.955993	1.67808	0.811601	0.890744	1.67808	0.718814
1.68118	0.698181	0.687959	1.68118	0.572134	0.858681	1.68118	0.601081	0.850299	1.68118	0.67155	0.792424	1.68118	0.715656	0.996495	1.68118	0.621475	0.830483	1.68118	0.639356	0.810045	1.68118	0.662291	0.929287	1.68118	0.531006	0.837972	1.68118	0.689413	0.895297	1.68118	0.791026	0.927634	1.68118	0.620399	0.935786	1.68118	0.614083	0.892329	1.68118	0.701785	0.928325	1.68118	0.657414	0.954104	1.68118	0.802991	0.889968	1.68118	0.714283
1.68428	0.694605	0.686569	1.68428	0.566739	0.856135	1.68428	0.59724	0.843462	1.68428	0.666127	0.790148	1.68428	0.708592	0.99127	1.68428	0.616341	0.827146	1.68428	0.631526	0.806813	1.68428	0.657221	0.924604	1.68428	0.52518	0.832683	1.68428	0.680869	0.88911	1.68428	0.784445	0.92274	1.68428	0.615693	0.932304	1.68428	0.607005	0.888186	1.68428	0.696304	0.926314	1.68428	0.652293	0.952139	1.68428	0.794389	0.889249	1.68428	0.709722
1.68739	0.690975	0.685166	1.68739	0.561357	0.853578	1.68739	0.593321	0.836612	1.68739	0.660643	0.78783	1.68739	0.701558	0.985886	1.68739	0.611264	0.823758	1.68739	0.623713	0.803609	1.68739	0.652109	0.919902	1.68739	0.519475	0.827435	1.68739	0.672301	0.882926	1.68739	0.77778	0.917801	1.68739	0.611007	0.928731	1.68739	0.599922	0.884031	1.68739	0.690778	0.924248	1.68739	0.64718	0.950096	1.68739	0.785801	0.888581	1.68739	0.705126
1.69049	0.687288	0.683751	1.69049	0.555988	0.851009	1.69049	0.589321	0.829754	1.69049	0.655096	0.785467	1.69049	0.694554	0.980342	1.69049	0.606244	0.820319	1.69049	0.615921	0.800427	1.69049	0.646955	0.915179	1.69049	0.513893	0.82223	1.69049	0.663719	0.87675	1.69049	0.771028	0.912818	1.69049	0.606337	0.925068	1.69049	0.59284	0.879862	1.69049	0.685212	0.922125	1.69049	0.642079	0.947971	1.69049	0.777234	0.88796	1.69049	0.700489
1.69359	0.683547	0.682323	1.69359	0.550627	0.848424	1.69359	0.585234	0.822893	1.69359	0.649486	0.783056	1.69359	0.687583	0.97464	1.69359	0.601279	0.816832	1.69359	0.608152	0.797263	1.69359	0.64176	0.910434	1.69359	0.508436	0.817069	1.69359	0.655136	0.870585	1.69359	0.764189	0.907794	1.69359	0.601681	0.921316	1.69359	0.585762	0.875681	1.69359	0.679613	0.919944	1.69359	0.636994	0.945761	1.69359	0.768694	0.887379	1.69359	0.695809
1.6967	0.679751	0.680881	1.6967	0.545274	0.845822	1.6967	0.581058	0.816033	1.6967	0.643812	0.780593	1.6967	0.680648	0.968779	1.6967	0.596367	0.813298	1.6967	0.600408	0.794112	1.6967	0.636525	0.905664	1.6967	0.503102	0.811955	1.6967	0.646563	0.864435	1.6967	0.75726	0.902729	1.6967	0.597036	0.917476	1.6967	0.578695	0.871487	1.6967	0.673986	0.917703	1.6967	0.631926	0.943463	1.6967	0.760187	0.886832	1.6967	0.691082
1.6998	0.675902	0.679425	1.6998	0.539927	0.843201	1.6998	0.576787	0.809179	1.6998	0.638075	0.778076	1.6998	0.673748	0.96276	1.6998	0.591506	0.80972	1.6998	0.592693	0.790968	1.6998	0.631251	0.900868	1.6998	0.497894	0.806889	1.6998	0.638012	0.858305	1.6998	0.750241	0.897627	1.6998	0.592398	0.913549	1.6998	0.571642	0.86728	1.6998	0.668338	0.915399	1.6998	0.626879	0.941073	1.6998	0.751719	0.886313	1.6998	0.686304
1.7029	0.671998	0.677954	1.7029	0.534582	0.840558	1.7029	0.57242	0.802336	1.7029	0.632274	0.7755	1.7029	0.666885	0.956585	1.7029	0.586694	0.806098	1.7029	0.585009	0.787828	1.7029	0.625938	0.896046	1.7029	0.492808	0.801871	1.7029	0.629493	0.852199	1.7029	0.743133	0.892488	1.7029	0.587765	0.909537	1.7029	0.564608	0.863059	1.7029	0.662673	0.913032	1.7029	0.621856	0.938589	1.7029	0.743296	0.885815	1.7029	0.681472
1.70601	0.668043	0.676467	1.70601	0.52924	0.837891	1.70601	0.567954	0.795508	1.70601	0.62641	0.772863	1.70601	0.660059	0.950254	1.70601	0.581928	0.802434	1.70601	0.577357	0.784685	1.70601	0.620589	0.891195	1.70601	0.487846	0.796903	1.70601	0.621019	0.846118	1.70601	0.735934	0.887315	1.70601	0.583135	0.905442	1.70601	0.5576	0.858826	1.70601	0.656997	0.910599	1.70601	0.616859	0.936008	1.70601	0.734922	0.885331	1.70601	0.676583
1.70911	0.664035	0.674964	1.70911	0.523897	0.835198	1.70911	0.563386	0.788699	1.70911	0.620483	0.770164	1.70911	0.653271	0.94377	1.70911	0.577205	0.798732	1.70911	0.569739	0.781535	1.70911	0.615203	0.886315	1.70911	0.483004	0.791984	1.70911	0.612599	0.840068	1.70911	0.728645	0.88211	1.70911	0.578504	0.901264	1.70911	0.550621	0.854579	1.70911	0.651315	0.9081	1.70911	0.611891	0.933328	1.70911	0.726604	0.884854	1.70911	0.671635
1.71221	0.659976	0.673445	1.71221	0.518554	0.832476	1.71221	0.558716	0.781912	1.71221	0.614494	0.767399	1.71221	0.64652	0.937134	1.71221	0.572525	0.794992	1.71221	0.562157	0.778372	1.71221	0.609782	0.881403	1.71221	0.478281	0.787114	1.71221	0.604245	0.834051	1.71221	0.721267	0.876873	1.71221	0.573871	0.897007	1.71221	0.543677	0.850318	1.71221	0.645631	0.905535	1.71221	0.606954	0.930547	1.71221	0.718344	0.884377	1.71221	0.666627
1.71532	0.655866	0.671908	1.71532	0.513207	0.829723	1.71532	0.553942	0.775152	1.71532	0.608444	0.764566	1.71532	0.639808	0.930349	1.71532	0.567882	0.791216	1.71532	0.554614	0.775193	1.71532	0.604327	0.876459	1.71532	0.473674	0.782293	1.71532	0.595968	0.828071	1.71532	0.713801	0.871608	1.71532	0.569232	0.892671	1.71532	0.536773	0.846043	1.71532	0.639952	0.902901	1.71532	0.60205	0.927662	1.71532	0.710149	0.883893	1.71532	0.661555
1.71842	0.651708	0.670354	1.71842	0.507858	0.826936	1.71842	0.549063	0.768423	1.71842	0.602334	0.761663	1.71842	0.633132	0.923418	1.71842	0.563276	0.787408	1.71842	0.54711	0.771992	1.71842	0.59884	0.871482	1.71842	0.469181	0.777521	1.71842	0.587778	0.82213	1.71842	0.706248	0.866316	1.71842	0.564586	0.888259	1.71842	0.529912	0.841755	1.71842	0.634279	0.900199	1.71842	0.597181	0.924673	1.71842	0.702022	0.883393	1.71842	0.656419
1.72152	0.647501	0.668781	1.72152	0.502504	0.824112	1.72152	0.544079	0.761727	1.72152	0.596164	0.758689	1.72152	0.626493	0.916343	1.72152	0.558703	0.783568	1.72152	0.539646	0.768765	1.72152	0.593321	0.866469	1.72152	0.464797	0.772796	1.72152	0.579683	0.816231	1.72152	0.69861	0.860998	1.72152	0.559931	0.883773	1.72152	0.523101	0.837452	1.72152	0.628619	0.897428	1.72152	0.592348	0.921576	1.72152	0.693967	0.882871	1.72152	0.651218
1.72462	0.643247	0.667189	1.72462	0.497145	0.82125	1.72462	0.538992	0.755068	1.72462	0.589937	0.755642	1.72462	0.61989	0.909128	1.72462	0.55416	0.779699	1.72462	0.532225	0.765506	1.72462	0.587771	0.861422	1.72462	0.460519	0.768117	1.72462	0.571694	0.810377	1.72462	0.690889	0.855656	1.72462	0.555266	0.879216	1.72462	0.516342	0.833134	1.72462	0.622974	0.894589	1.72462	0.587554	0.918371	1.72462	0.685987	0.882318	1.72462	0.645951
1.72773	0.638947	0.665578	1.72773	0.491781	0.818345	1.72773	0.533801	0.748449	1.72773	0.583654	0.752521	1.72773	0.613322	0.901777	1.72773	0.549644	0.775804	1.72773	0.524847	0.762213	1.72773	0.582193	0.856337	1.72773	0.456344	0.763483	1.72773	0.56382	0.804571	1.72773	0.683088	0.850293	1.72773	0.550588	0.874589	1.72773	0.509641	0.828802	1.72773	0.617348	0.89168	1.72773	0.582798	0.915058	1.72773	0.678086	0.881727	1.72773	0.640617
1.73083	0.634603	0.663947	1.73083	0.486412	0.815397	1.73083	0.528508	0.741874	1.73083	0.577317	0.749325	1.73083	0.606787	0.894293	1.73083	0.545153	0.771884	1.73083	0.517514	0.75888	1.73083	0.576587	0.851215	1.73083	0.452265	0.758892	1.73083	0.556067	0.798815	1.73083	0.675209	0.844909	1.73083	0.545896	0.869896	1.73083	0.503002	0.824454	1.73083	0.611742	0.888702	1.73083	0.578082	0.911634	1.73083	0.670267	0.881091	1.73083	0.635217
1.73393	0.630215	0.662295	1.73393	0.481037	0.812401	1.73393	0.523115	0.735345	1.73393	0.570926	0.746052	1.73393	0.600286	0.886682	1.73393	0.540684	0.767941	1.73393	0.510227	0.755503	1.73393	0.570956	0.846055	1.73393	0.448279	0.754342	1.73393	0.548446	0.79311	1.73393	0.667256	0.839506	1.73393	0.541189	0.865138	1.73393	0.496428	0.82009	1.73393	0.606161	0.885656	1.73393	0.573407	0.9081	1.73393	0.662532	0.8804	1.73393	0.62975
1.73704	0.625785	0.660623	1.73704	0.475657	0.809355	1.73704	0.517625	0.728864	1.73704	0.564485	0.742702	1.73704	0.593815	0.878947	1.73704	0.536233	0.763978	1.73704	0.502987	0.752079	1.73704	0.565299	0.840857	1.73704	0.444381	0.749831	1.73704	0.540961	0.787459	1.73704	0.659232	0.834087	1.73704	0.536466	0.860319	1.73704	0.489923	0.815711	1.73704	0.600607	0.882542	1.73704	0.568773	0.904456	1.73704	0.654883	0.879648	1.73704	0.624218
1.74014	0.621315	0.658929	1.74014	0.470273	0.806258	1.74014	0.512039	0.722434	1.74014	0.557994	0.739275	1.74014	0.587375	0.871093	1.74014	0.531799	0.759998	1.74014	0.495796	0.748605	1.74014	0.559619	0.835619	1.74014	0.440564	0.745357	1.74014	0.53362	0.781865	1.74014	0.651141	0.828652	1.74014	0.531726	0.855442	1.74014	0.48349	0.811315	1.74014	0.59508	0.87936	1.74014	0.564179	0.9007	1.74014	0.647323	0.878827	1.74014	0.61862
1.74324	0.616806	0.657213	1.74324	0.464884	0.803105	1.74324	0.506361	0.716057	1.74324	0.551457	0.73577	1.74324	0.580964	0.863126	1.74324	0.527379	0.756001	1.74324	0.488655	0.745076	1.74324	0.553918	0.830343	1.74324	0.436824	0.740916	1.74324	0.526429	0.776327	1.74324	0.642986	0.823204	1.74324	0.526969	0.850508	1.74324	0.477133	0.806902	1.74324	0.589583	0.876111	1.74324	0.559627	0.896833	1.74324	0.639853	0.877929	1.74324	0.612959
1.74635	0.612259	0.655475	1.74635	0.459492	0.799894	1.74635	0.500595	0.709737	1.74635	0.544874	0.732188	1.74635	0.57458	0.855052	1.74635	0.52297	0.751991	1.74635	0.481566	0.74149	1.74635	0.548196	0.825026	1.74635	0.433155	0.736508	1.74635	0.519392	0.770849	1.74635	0.634773	0.817744	1.74635	0.522194	0.845522	1.74635	0.470855	0.802472	1.74635	0.584116	0.872796	1.74635	0.555115	0.892856	1.74635	0.632474	0.876947	1.74635	0.607237
1.74945	0.607677	0.653713	1.74945	0.454098	0.796623	1.74945	0.494744	0.703473	1.74945	0.538249	0.728527	1.74945	0.568222	0.846876	1.74945	0.51857	0.747969	1.74945	0.47453	0.737845	1.74945	0.542457	0.819671	1.74945	0.429552	0.732129	1.74945	0.512515	0.765431	1.74945	0.626506	0.812274	1.74945	0.517402	0.840487	1.74945	0.464657	0.798025	1.74945	0.578681	0.869416	1.74945	0.550642	0.888769	1.74945	0.625188	0.875875	1.74945	0.601453
1.75255	0.60306	0.651929	1.75255	0.448703	0.79329	1.75255	0.488813	0.697269	1.75255	0.531583	0.724789	1.75255	0.56189	0.838604	1.75255	0.514177	0.743938	1.75255	0.467548	0.734137	1.75255	0.536701	0.814276	1.75255	0.426007	0.727776	1.75255	0.505801	0.760075	1.75255	0.61819	0.806795	1.75255	0.512592	0.835404	1.75255	0.458543	0.793561	1.75255	0.573277	0.865971	1.75255	0.546209	0.884573	1.75255	0.617996	0.874704	1.75255	0.595612
1.75566	0.598411	0.650121	1.75566	0.443309	0.789891	1.75566	0.482806	0.691127	1.75566	0.524879	0.720974	1.75566	0.555581	0.830242	1.75566	0.509788	0.739899	1.75566	0.460622	0.730364	1.75566	0.53093	0.808842	1.75566	0.422515	0.723446	1.75566	0.499253	0.75478	1.75566	0.609829	0.80131	1.75566	0.507764	0.830279	1.75566	0.452513	0.789079	1.75566	0.567905	0.862464	1.75566	0.541814	0.880269	1.75566	0.610899	0.873429	1.75566	0.589714
1.75876	0.593732	0.648289	1.75876	0.437915	0.786425	1.75876	0.476727	0.685047	1.75876	0.518139	0.717083	1.75876	0.549295	0.821797	1.75876	0.505402	0.735855	1.75876	0.453755	0.726525	1.75876	0.525146	0.80337	1.75876	0.419071	0.719137	1.75876	0.492873	0.74955	1.75876	0.60143	0.795819	1.75876	0.50292	0.825113	1.75876	0.446571	0.784579	1.75876	0.562564	0.858895	1.75876	0.537456	0.875858	1.75876	0.603896	0.872042	1.75876	0.583764
1.76186	0.589024	0.646432	1.76186	0.432525	0.782889	1.76186	0.470582	0.679032	1.76186	0.511365	0.713115	1.76186	0.543031	0.813276	1.76186	0.501016	0.731808	1.76186	0.446946	0.722618	1.76186	0.519352	0.797861	1.76186	0.415668	0.714847	1.76186	0.486663	0.744383	1.76186	0.592997	0.790324	1.76186	0.49806	0.819909	1.76186	0.440717	0.78006	1.76186	0.557255	0.855266	1.76186	0.533134	0.871342	1.76186	0.596988	0.870538	1.76186	0.577763
1.76496	0.584289	0.644551	1.76496	0.42714	0.779281	1.76496	0.464376	0.673082	1.76496	0.504559	0.709073	1.76496	0.536788	0.804685	1.76496	0.49663	0.727759	1.76496	0.440199	0.718641	1.76496	0.513548	0.792315	1.76496	0.412301	0.710571	1.76496	0.480624	0.73928	1.76496	0.584537	0.784828	1.76496	0.493184	0.814673	1.76496	0.434953	0.775524	1.76496	0.551975	0.851578	1.76496	0.528846	0.866722	1.76496	0.590175	0.86891	1.76496	0.571715
1.76807	0.579529	0.642644	1.76807	0.421761	0.775599	1.76807	0.458115	0.6672	1.76807	0.497725	0.704957	1.76807	0.530564	0.796032	1.76807	0.492241	0.723711	1.76807	0.433516	0.714593	1.76807	0.507738	0.786734	1.76807	0.408963	0.706308	1.76807	0.474756	0.734243	1.76807	0.576054	0.779331	1.76807	0.488294	0.809405	1.76807	0.429279	0.77097	1.76807	0.546724	0.847832	1.76807	0.52459	0.862001	1.76807	0.583456	0.867154	1.76807	0.565623
1.77117	0.574746	0.640712	1.77117	0.416391	0.77184	1.77117	0.451803	0.661386	1.77117	0.490865	0.700768	1.77117	0.52436	0.787323	1.77117	0.487849	0.719666	1.77117	0.426897	0.710474	1.77117	0.501923	0.781118	1.77117	0.405649	0.702054	1.77117	0.469059	0.72927	1.77117	0.567556	0.773837	1.77117	0.483391	0.80411	1.77117	0.423696	0.766398	1.77117	0.541501	0.844029	1.77117	0.520365	0.85718	1.77117	0.576831	0.865263	1.77117	0.559491
1.77427	0.569942	0.638754	1.77427	0.411031	0.768004	1.77427	0.445447	0.655641	1.77427	0.48398	0.696508	1.77427	0.518175	0.778566	1.77427	0.483452	0.715625	1.77427	0.420346	0.706282	1.77427	0.496105	0.775469	1.77427	0.402354	0.697808	1.77427	0.463531	0.724362	1.77427	0.559048	0.768345	1.77427	0.478476	0.798792	1.77427	0.418205	0.761807	1.77427	0.536303	0.840172	1.77427	0.51617	0.852262	1.77427	0.5703	0.863233	1.77427	0.553322
1.77738	0.565118	0.63677	1.77738	0.405683	0.764088	1.77738	0.439053	0.649967	1.77738	0.477074	0.692178	1.77738	0.512009	0.769769	1.77738	0.47905	0.711589	1.77738	0.413863	0.702018	1.77738	0.490286	0.76979	1.77738	0.399072	0.693566	1.77738	0.45817	0.719519	1.77738	0.550535	0.762858	1.77738	0.473552	0.793452	1.77738	0.412804	0.7572	1.77738	0.53113	0.836262	1.77738	0.512001	0.847249	1.77738	0.563862	0.86106	1.77738	0.547121
1.78048	0.560278	0.634759	1.78048	0.400349	0.76009	1.78048	0.432626	0.644365	1.78048	0.47015	0.687779	1.78048	0.505862	0.760938	1.78048	0.474641	0.707562	1.78048	0.407452	0.697682	1.78048	0.484469	0.764081	1.78048	0.395799	0.689326	1.78048	0.452974	0.71474	1.78048	0.542025	0.757378	1.78048	0.468619	0.788095	1.78048	0.407495	0.752575	1.78048	0.525979	0.8323	1.78048	0.507857	0.842144	1.78048	0.557515	0.85874	1.78048	0.540891
1.78358	0.555423	0.632722	1.78358	0.395032	0.75601	1.78358	0.426173	0.638834	1.78358	0.46321	0.683314	1.78358	0.499733	0.752082	1.78358	0.470226	0.703544	1.78358	0.401113	0.693274	1.78358	0.478656	0.758344	1.78358	0.392529	0.685086	1.78358	0.44794	0.710026	1.78358	0.533524	0.751906	1.78358	0.463679	0.782723	1.78358	0.402277	0.747934	1.78358	0.520848	0.828287	1.78358	0.503736	0.836949	1.78358	0.551259	0.856268	1.78358	0.534638
1.78669	0.550555	0.630658	1.78669	0.389732	0.751846	1.78669	0.419699	0.633377	1.78669	0.456256	0.678783	1.78669	0.493623	0.743207	1.78669	0.465804	0.699536	1.78669	0.39485	0.688794	1.78669	0.472848	0.752582	1.78669	0.389258	0.680844	1.78669	0.443064	0.705374	1.78669	0.525037	0.746445	1.78669	0.458735	0.77734	1.78669	0.397149	0.743278	1.78669	0.515735	0.824227	1.78669	0.499637	0.831669	1.78669	0.545092	0.853643	1.78669	0.528364
1.78979	0.545676	0.628566	1.78979	0.384453	0.747597	1.78979	0.413212	0.627994	1.78979	0.449292	0.674189	1.78979	0.487532	0.734321	1.78979	0.461375	0.695542	1.78979	0.388664	0.684243	1.78979	0.467048	0.746797	1.78979	0.385982	0.676597	1.78979	0.438342	0.700785	1.78979	0.51657	0.740995	1.78979	0.453789	0.771949	1.78979	0.39211	0.738606	1.78979	0.510638	0.820119	1.78979	0.495556	0.826305	1.78979	0.539013	0.85086	1.78979	0.522076
1.79289	0.540789	0.626448	1.79289	0.379196	0.743263	1.79289	0.406715	0.622685	1.79289	0.44232	0.669534	1.79289	0.481461	0.725433	1.79289	0.456939	0.69156	1.79289	0.382557	0.679622	1.79289	0.461259	0.740992	1.79289	0.382697	0.672344	1.79289	0.433768	0.696258	1.79289	0.50813	0.735559	1.79289	0.448842	0.766552	1.79289	0.38716	0.733919	1.79289	0.505554	0.815965	1.79289	0.491493	0.820861	1.79289	0.533021	0.847918	1.79289	0.515777
1.796	0.535895	0.624301	1.796	0.373963	0.738841	1.796	0.400217	0.617451	1.796	0.435343	0.664819	1.796	0.47541	0.716548	1.796	0.452496	0.687595	1.796	0.37653	0.674933	1.796	0.455482	0.735168	1.796	0.379399	0.668084	1.796	0.429337	0.691791	1.796	0.499723	0.730138	1.796	0.443897	0.761153	1.796	0.382296	0.72922	1.796	0.500481	0.811767	1.796	0.487445	0.81534	1.796	0.527114	0.844815	1.796	0.509473
1.7991	0.530996	0.622127	1.7991	0.368756	0.734333	1.7991	0.393722	0.612293	1.7991	0.428365	0.660046	1.7991	0.469381	0.707675	1.7991	0.448047	0.683645	1.7991	0.370587	0.670177	1.7991	0.449719	0.729329	1.7991	0.376087	0.663814	1.7991	0.425044	0.687384	1.7991	0.491354	0.724735	1.7991	0.438956	0.755754	1.7991	0.377518	0.724508	1.7991	0.495416	0.807527	1.7991	0.48341	0.809745	1.7991	0.52129	0.84155	1.7991	0.503168
1.8022	0.526095	0.619925	1.8022	0.363577	0.729737	1.8022	0.387237	0.607212	1.8022	0.421387	0.655218	1.8022	0.463374	0.69882	1.8022	0.443592	0.679714	1.8022	0.364728	0.665356	1.8022	0.443972	0.723477	1.8022	0.372756	0.659535	1.8022	0.420881	0.683034	1.8022	0.483029	0.71935	1.8022	0.434021	0.750358	1.8022	0.372824	0.719785	1.8022	0.490357	0.803246	1.8022	0.479387	0.804082	1.8022	0.515547	0.838122	1.8022	0.496867
1.80531	0.521194	0.617695	1.80531	0.358428	0.725053	1.80531	0.380766	0.602207	1.80531	0.414414	0.650337	1.80531	0.457392	0.689992	1.80531	0.439132	0.675801	1.80531	0.358955	0.660471	1.80531	0.438244	0.717616	1.80531	0.369404	0.655243	1.80531	0.416843	0.678741	1.80531	0.474755	0.713986	1.80531	0.429095	0.744967	1.80531	0.368212	0.715053	1.80531	0.485302	0.798925	1.80531	0.475374	0.798352	1.80531	0.509885	0.83453	1.80531	0.490575
1.80841	0.516294	0.615437	1.80841	0.353309	0.720283	1.80841	0.374317	0.59728	1.80841	0.407448	0.645404	1.80841	0.451434	0.681196	1.80841	0.434669	0.671908	1.80841	0.353269	0.655525	1.80841	0.432537	0.711748	1.80841	0.366031	0.65094	1.80841	0.412921	0.674503	1.80841	0.466536	0.708644	1.80841	0.42418	0.739585	1.80841	0.36368	0.710313	1.80841	0.480248	0.794566	1.80841	0.471369	0.792559	1.80841	0.5043	0.830775	1.80841	0.484297
1.81151	0.511398	0.61315	1.81151	0.348224	0.715425	1.81151	0.367895	0.59243	1.81151	0.400492	0.640422	1.81151	0.445503	0.672439	1.81151	0.430202	0.668035	1.81151	0.347672	0.65052	1.81151	0.426851	0.705876	1.81151	0.362634	0.646623	1.81151	0.40911	0.670318	1.81151	0.458377	0.703326	1.81151	0.419278	0.734212	1.81151	0.359227	0.705566	1.81151	0.475194	0.79017	1.81151	0.46737	0.786708	1.81151	0.498792	0.826857	1.81151	0.478038
1.81461	0.506508	0.610836	1.81461	0.343173	0.710481	1.81461	0.361504	0.587658	1.81461	0.39355	0.635393	1.81461	0.439599	0.663729	1.81461	0.425734	0.664185	1.81461	0.342165	0.645458	1.81461	0.42119	0.700003	1.81461	0.359212	0.642294	1.81461	0.4054	0.666185	1.81461	0.450284	0.698034	1.81461	0.414393	0.728852	1.81461	0.35485	0.700814	1.81461	0.470136	0.785738	1.81461	0.463377	0.780802	1.81461	0.493357	0.822777	1.81461	0.471804
1.81772	0.501626	0.608493	1.81772	0.338159	0.705452	1.81772	0.35515	0.582964	1.81772	0.386625	0.63032	1.81772	0.433726	0.655072	1.81772	0.421267	0.660357	1.81772	0.33675	0.640343	1.81772	0.415555	0.694133	1.81772	0.355764	0.637951	1.81772	0.401784	0.662101	1.81772	0.442262	0.692769	1.81772	0.409525	0.723506	1.81772	0.350548	0.69606	1.81772	0.465074	0.781272	1.81772	0.459388	0.774846	1.81772	0.487995	0.818537	1.81772	0.465598
1.82082	0.496754	0.606121	1.82082	0.333182	0.700338	1.82082	0.348838	0.578348	1.82082	0.379721	0.625204	1.82082	0.427884	0.646473	1.82082	0.4168	0.656552	1.82082	0.331426	0.635176	1.82082	0.409947	0.688268	1.82082	0.352292	0.633595	1.82082	0.398254	0.658064	1.82082	0.434315	0.687533	1.82082	0.404678	0.718177	1.82082	0.346317	0.691304	1.82082	0.460004	0.776773	1.82082	0.455403	0.768842	1.82082	0.482702	0.814138	1.82082	0.459426
1.82392	0.491894	0.603721	1.82392	0.328243	0.695141	1.82392	0.342573	0.57381	1.82392	0.372841	0.620047	1.82392	0.422075	0.637938	1.82392	0.412336	0.652771	1.82392	0.326194	0.629961	1.82392	0.404368	0.682412	1.82392	0.348794	0.629227	1.82392	0.394802	0.654072	1.82392	0.426447	0.682328	1.82392	0.399853	0.712866	1.82392	0.342157	0.686549	1.82392	0.454927	0.772242	1.82392	0.451419	0.762795	1.82392	0.477478	0.809583	1.82392	0.453293
1.82703	0.487048	0.601292	1.82703	0.323345	0.689863	1.82703	0.33636	0.569351	1.82703	0.365988	0.614853	1.82703	0.416301	0.629475	1.82703	0.407877	0.649014	1.82703	0.321056	0.624701	1.82703	0.39882	0.676568	1.82703	0.345271	0.624845	1.82703	0.39142	0.650124	1.82703	0.418663	0.677154	1.82703	0.395053	0.707574	1.82703	0.338064	0.681796	1.82703	0.449839	0.76768	1.82703	0.447437	0.75671	1.82703	0.47232	0.804875	1.82703	0.447204
1.83013	0.482217	0.598835	1.83013	0.318488	0.684504	1.83013	0.330202	0.564971	1.83013	0.359167	0.609623	1.83013	0.410564	0.621086	1.83013	0.403425	0.645283	1.83013	0.316011	0.619398	1.83013	0.393304	0.670739	1.83013	0.341725	0.620452	1.83013	0.388098	0.646216	1.83013	0.410967	0.672014	1.83013	0.39028	0.702303	1.83013	0.334037	0.677049	1.83013	0.44474	0.763089	1.83013	0.443455	0.750589	1.83013	0.467225	0.800016	1.83013	0.441162
1.83323	0.477405	0.59635	1.83323	0.313674	0.679067	1.83323	0.324105	0.560668	1.83323	0.352381	0.604359	1.83323	0.404866	0.612779	1.83323	0.398981	0.641576	1.83323	0.311059	0.614057	1.83323	0.387821	0.664927	1.83323	0.338157	0.616048	1.83323	0.384829	0.642346	1.83323	0.403361	0.666909	1.83323	0.385535	0.697054	1.83323	0.330074	0.672309	1.83323	0.439628	0.758469	1.83323	0.439474	0.744437	1.83323	0.462192	0.79501	1.83323	0.435173
1.83634	0.472611	0.593836	1.83634	0.308903	0.673555	1.83634	0.318073	0.556444	1.83634	0.345634	0.599065	1.83634	0.399208	0.604557	1.83634	0.394547	0.637896	1.83634	0.3062	0.608681	1.83634	0.382373	0.659137	1.83634	0.334568	0.611634	1.83634	0.381604	0.638513	1.83634	0.395851	0.66184	1.83634	0.380822	0.691829	1.83634	0.326171	0.667578	1.83634	0.434503	0.753821	1.83634	0.435492	0.738258	1.83634	0.457219	0.789862	1.83634	0.429241
1.83944	0.467839	0.591294	1.83944	0.304176	0.667969	1.83944	0.312108	0.552297	1.83944	0.338929	0.593741	1.83944	0.393593	0.596425	1.83944	0.390125	0.634241	1.83944	0.301435	0.603273	1.83944	0.37696	0.65337	1.83944	0.330962	0.607212	1.83944	0.378416	0.634713	1.83944	0.388437	0.656809	1.83944	0.376141	0.686628	1.83944	0.322327	0.662858	1.83944	0.429365	0.749147	1.83944	0.43151	0.732057	1.83944	0.452303	0.784575	1.83944	0.423369
1.84254	0.46309	0.588723	1.84254	0.299494	0.662313	1.84254	0.306215	0.548228	1.84254	0.33227	0.588391	1.84254	0.388022	0.588387	1.84254	0.385718	0.630612	1.84254	0.296761	0.597836	1.84254	0.371583	0.647631	1.84254	0.32734	0.602782	1.84254	0.375255	0.630943	1.84254	0.381123	0.651817	1.84254	0.371494	0.681452	1.84254	0.31854	0.658152	1.84254	0.424212	0.744448	1.84254	0.427528	0.725835	1.84254	0.447442	0.779154	1.84254	0.417563
1.84565	0.458365	0.586124	1.84565	0.294859	0.656589	1.84565	0.300398	0.544236	1.84565	0.325662	0.583016	1.84565	0.382497	0.580447	1.84565	0.381327	0.627009	1.84565	0.292179	0.592374	1.84565	0.366243	0.64192	1.84565	0.323705	0.598346	1.84565	0.372115	0.627203	1.84565	0.373912	0.646864	1.84565	0.366883	0.676301	1.84565	0.314808	0.653461	1.84565	0.419044	0.739724	1.84565	0.423545	0.719599	1.84565	0.442635	0.773603	1.84565	0.411825
1.84875	0.453667	0.583498	1.84875	0.29027	0.6508	1.84875	0.294658	0.54032	1.84875	0.319108	0.57762	1.84875	0.37702	0.572608	1.84875	0.376955	0.623432	1.84875	0.287688	0.586892	1.84875	0.360942	0.636241	1.84875	0.32006	0.593907	1.84875	0.368988	0.623488	1.84875	0.366805	0.641952	1.84875	0.36231	0.671177	1.84875	0.311128	0.648789	1.84875	0.413862	0.734975	1.84875	0.419563	0.713351	1.84875	0.437878	0.767929	1.84875	0.40616
1.85185	0.448996	0.580843	1.85185	0.285729	0.644949	1.85185	0.289	0.53648	1.85185	0.312613	0.572203	1.85185	0.371592	0.564874	1.85185	0.372603	0.619882	1.85185	0.283286	0.581392	1.85185	0.355678	0.630597	1.85185	0.316409	0.589465	1.85185	0.365865	0.619796	1.85185	0.359804	0.637083	1.85185	0.357775	0.66608	1.85185	0.307499	0.644136	1.85185	0.408666	0.730204	1.85185	0.41558	0.707096	1.85185	0.433171	0.762136	1.85185	0.400571
1.85495	0.444355	0.57816	1.85495	0.281236	0.63904	1.85495	0.283426	0.532714	1.85495	0.306179	0.566769	1.85495	0.366214	0.557246	1.85495	0.368274	0.616357	1.85495	0.278972	0.575878	1.85495	0.350454	0.624989	1.85495	0.312755	0.585022	1.85495	0.362741	0.616125	1.85495	0.352912	0.632255	1.85495	0.35328	0.661009	1.85495	0.303919	0.639506	1.85495	0.403456	0.72541	1.85495	0.411598	0.700837	1.85495	0.42851	0.756229	1.85495	0.39506
1.85806	0.439745	0.57545	1.85806	0.276792	0.633077	1.85806	0.277938	0.529022	1.85806	0.299812	0.561319	1.85806	0.360889	0.549729	1.85806	0.36397	0.612857	1.85806	0.274745	0.570354	1.85806	0.34527	0.619421	1.85806	0.309102	0.580582	1.85806	0.359607	0.612472	1.85806	0.346128	0.627472	1.85806	0.348826	0.655965	1.85806	0.300386	0.6349	1.85806	0.398234	0.720595	1.85806	0.407616	0.694577	1.85806	0.423894	0.750216	1.85806	0.389631
1.86116	0.435167	0.572712	1.86116	0.272397	0.627063	1.86116	0.272539	0.525403	1.86116	0.293514	0.555856	1.86116	0.355616	0.542323	1.86116	0.359692	0.609383	1.86116	0.270604	0.564825	1.86116	0.340125	0.613892	1.86116	0.305455	0.576145	1.86116	0.356458	0.608834	1.86116	0.339454	0.622732	1.86116	0.344413	0.650948	1.86116	0.296898	0.630319	1.86116	0.393	0.715759	1.86116	0.403636	0.688321	1.86116	0.419321	0.744101	1.86116	0.384286
1.86426	0.430622	0.569947	1.86426	0.268051	0.621002	1.86426	0.267231	0.521856	1.86426	0.287291	0.550383	1.86426	0.350398	0.535031	1.86426	0.355444	0.605934	1.86426	0.266545	0.559293	1.86426	0.33502	0.608407	1.86426	0.301816	0.571713	1.86426	0.353288	0.605209	1.86426	0.33289	0.618036	1.86426	0.340044	0.645958	1.86426	0.293454	0.625767	1.86426	0.387756	0.710902	1.86426	0.399658	0.682072	1.86426	0.414788	0.737891	1.86426	0.379028
1.86737	0.426112	0.567155	1.86737	0.263756	0.614898	1.86737	0.262015	0.518379	1.86737	0.281146	0.5449	1.86737	0.345236	0.527853	1.86737	0.351226	0.602509	1.86737	0.262568	0.553763	1.86737	0.329956	0.602965	1.86737	0.298191	0.56729	1.86737	0.350091	0.601594	1.86737	0.326438	0.613385	1.86737	0.335718	0.640994	1.86737	0.290052	0.621245	1.86737	0.382503	0.706026	1.86737	0.395683	0.675834	1.86737	0.410294	0.731592	1.86737	0.373859
1.87047	0.421638	0.564335	1.87047	0.259512	0.608755	1.87047	0.256894	0.514971	1.87047	0.275082	0.539411	1.87047	0.34013	0.520791	1.87047	0.347041	0.599108	1.87047	0.258671	0.548238	1.87047	0.324932	0.597569	1.87047	0.294584	0.562876	1.87047	0.346861	0.597988	1.87047	0.320096	0.60878	1.87047	0.331435	0.636057	1.87047	0.28669	0.616754	1.87047	0.377243	0.701131	1.87047	0.391711	0.669609	1.87047	0.405836	0.72521	1.87047	0.36878
1.87357	0.417202	0.561489	1.87357	0.255319	0.602579	1.87357	0.251867	0.51163	1.87357	0.269104	0.533918	1.87357	0.335081	0.513846	1.87357	0.34289	0.59573	1.87357	0.254851	0.542722	1.87357	0.319948	0.592219	1.87357	0.290998	0.558475	1.87357	0.343594	0.594387	1.87357	0.313866	0.604219	1.87357	0.327197	0.631145	1.87357	0.283369	0.612295	1.87357	0.371979	0.696217	1.87357	0.387743	0.663402	1.87357	0.401412	0.718753	1.87357	0.363793
1.87668	0.412803	0.558617	1.87668	0.251177	0.596372	1.87668	0.246938	0.508354	1.87668	0.263214	0.528423	1.87668	0.330089	0.507017	1.87668	0.338776	0.592375	1.87668	0.251107	0.53722	1.87668	0.315005	0.586917	1.87668	0.28744	0.554088	1.87668	0.340285	0.590789	1.87668	0.307746	0.599703	1.87668	0.323004	0.626259	1.87668	0.280085	0.607871	1.87668	0.366712	0.691286	1.87668	0.38378	0.657215	1.87668	0.397021	0.712226	1.87668	0.358899
1.87978	0.408443	0.555718	1.87978	0.247087	0.59014	1.87978	0.242106	0.505142	1.87978	0.257418	0.522928	1.87978	0.325156	0.500305	1.87978	0.334701	0.589042	1.87978	0.247436	0.531734	1.87978	0.310103	0.581663	1.87978	0.283912	0.549718	1.87978	0.33693	0.587192	1.87978	0.301736	0.595232	1.87978	0.318856	0.621397	1.87978	0.276839	0.603482	1.87978	0.361445	0.686337	1.87978	0.379822	0.651051	1.87978	0.392661	0.705636	1.87978	0.354099
1.88288	0.404124	0.552794	1.88288	0.243049	0.583887	1.88288	0.237373	0.501991	1.88288	0.251717	0.517436	1.88288	0.320281	0.49371	1.88288	0.330665	0.58573	1.88288	0.243836	0.526269	1.88288	0.305241	0.576458	1.88288	0.28042	0.545366	1.88288	0.333527	0.583594	1.88288	0.295836	0.590805	1.88288	0.314752	0.61656	1.88288	0.27363	0.59913	1.88288	0.356181	0.681371	1.88288	0.37587	0.644914	1.88288	0.388329	0.698989	1.88288	0.349393
1.88599	0.399845	0.549843	1.88599	0.239064	0.577618	1.88599	0.232739	0.4989	1.88599	0.246116	0.511948	1.88599	0.315465	0.487231	1.88599	0.32667	0.582439	1.88599	0.240304	0.520828	1.88599	0.300419	0.571303	1.88599	0.276968	0.541034	1.88599	0.330071	0.579993	1.88599	0.290044	0.586422	1.88599	0.310693	0.611747	1.88599	0.270455	0.594815	1.88599	0.350922	0.676388	1.88599	0.371924	0.638805	1.88599	0.384025	0.692293	1.88599	0.344783
1.88909	0.395607	0.546867	1.88909	0.235132	0.571338	1.88909	0.228204	0.495866	1.88909	0.240618	0.506467	1.88909	0.310708	0.480868	1.88909	0.322719	0.579167	1.88909	0.23684	0.515416	1.88909	0.295638	0.566196	1.88909	0.273559	0.536725	1.88909	0.326561	0.576387	1.88909	0.28436	0.582082	1.88909	0.306679	0.606957	1.88909	0.267315	0.590537	1.88909	0.345672	0.671389	1.88909	0.367985	0.632729	1.88909	0.379745	0.685553	1.88909	0.340267
1.89219	0.391412	0.543866	1.89219	0.231253	0.56505	1.89219	0.223769	0.492886	1.89219	0.235225	0.500994	1.89219	0.30601	0.474618	1.89219	0.318812	0.575913	1.89219	0.233439	0.510035	1.89219	0.290897	0.56114	1.89219	0.270199	0.532441	1.89219	0.322994	0.572774	1.89219	0.278782	0.577785	1.89219	0.302709	0.602189	1.89219	0.26421	0.586299	1.89219	0.340433	0.666374	1.89219	0.364054	0.626687	1.89219	0.375489	0.678776	1.89219	0.335845
1.8953	0.38726	0.54084	1.8953	0.227428	0.55876	1.8953	0.219433	0.489958	1.8953	0.22994	0.495533	1.8953	0.301371	0.468482	1.8953	0.314951	0.572678	1.8953	0.230101	0.504689	1.8953	0.286197	0.556132	1.8953	0.26689	0.528183	1.8953	0.319369	0.569152	1.8953	0.273309	0.573529	1.8953	0.298783	0.597443	1.8953	0.261138	0.582099	1.8953	0.33521	0.661344	1.8953	0.36013	0.620682	1.8953	0.371254	0.671969	1.8953	0.331518
1.8984	0.383151	0.53779	1.8984	0.223656	0.552473	1.8984	0.215197	0.48708	1.8984	0.224767	0.490085	1.8984	0.29679	0.462456	1.8984	0.311136	0.569459	1.8984	0.226822	0.499382	1.8984	0.281537	0.551173	1.8984	0.263638	0.523952	1.8984	0.315685	0.56552	1.8984	0.26794	0.569313	1.8984	0.294901	0.592719	1.8984	0.258098	0.577938	1.8984	0.330006	0.656299	1.8984	0.356214	0.614717	1.8984	0.367039	0.665138	1.8984	0.327283
1.9015	0.379086	0.534716	1.9015	0.219939	0.546192	1.9015	0.21106	0.484248	1.9015	0.219707	0.484652	1.9015	0.292267	0.456541	1.9015	0.30737	0.566255	1.9015	0.223602	0.494117	1.9015	0.276918	0.546262	1.9015	0.260444	0.519751	1.9015	0.311941	0.561876	1.9015	0.262673	0.565136	1.9015	0.291062	0.588015	1.9015	0.255092	0.573816	1.9015	0.324823	0.651238	1.9015	0.352305	0.608792	1.9015	0.362843	0.658288	1.9015	0.32314
1.9046	0.375064	0.531617	1.9046	0.216277	0.539924	1.9046	0.207022	0.481459	1.9046	0.214764	0.479237	1.9046	0.287803	0.450733	1.9046	0.303653	0.563067	1.9046	0.220437	0.488898	1.9046	0.272339	0.541398	1.9046	0.257314	0.515581	1.9046	0.308138	0.558219	1.9046	0.257506	0.560997	1.9046	0.287266	0.583331	1.9046	0.252118	0.569733	1.9046	0.319667	0.646163	1.9046	0.348405	0.602912	1.9046	0.358664	0.651427	1.9046	0.319088
1.90771	0.371088	0.528495	1.90771	0.21267	0.533671	1.90771	0.203082	0.478711	1.90771	0.209938	0.473842	1.90771	0.283396	0.44503	1.90771	0.299985	0.559891	1.90771	0.217326	0.483727	1.90771	0.267802	0.536581	1.90771	0.254249	0.511442	1.90771	0.304275	0.554548	1.90771	0.252438	0.556894	1.90771	0.283511	0.578667	1.90771	0.249176	0.565689	1.90771	0.31454	0.641073	1.90771	0.344512	0.597077	1.90771	0.3545	0.644559	1.90771	0.315124
1.91081	0.367156	0.525351	1.91081	0.209117	0.527439	1.91081	0.199238	0.476	1.91081	0.205232	0.468468	1.91081	0.279046	0.439431	1.91081	0.296369	0.556729	1.91081	0.214267	0.478608	1.91081	0.263305	0.531808	1.91081	0.251253	0.507336	1.91081	0.300354	0.550862	1.91081	0.247467	0.552825	1.91081	0.279798	0.574022	1.91081	0.246266	0.561683	1.91081	0.309447	0.635969	1.91081	0.340626	0.591289	1.91081	0.350351	0.637691	1.91081	0.311247
1.91391	0.363268	0.522183	1.91391	0.205621	0.521232	1.91391	0.195491	0.473324	1.91391	0.200648	0.463119	1.91391	0.274754	0.433932	1.91391	0.292803	0.553577	1.91391	0.211258	0.473544	1.91391	0.25885	0.527079	1.91391	0.248329	0.503265	1.91391	0.296375	0.547161	1.91391	0.242592	0.548789	1.91391	0.276125	0.569395	1.91391	0.243389	0.557713	1.91391	0.304391	0.630851	1.91391	0.336748	0.585549	1.91391	0.346216	0.630828	1.91391	0.307455
1.91702	0.359426	0.518993	1.91702	0.20218	0.515054	1.91702	0.191838	0.470678	1.91702	0.196187	0.457795	1.91702	0.270517	0.428531	1.91702	0.28929	0.550436	1.91702	0.208297	0.468538	1.91702	0.254437	0.522393	1.91702	0.245478	0.499228	1.91702	0.292341	0.543442	1.91702	0.23781	0.544783	1.91702	0.272492	0.564787	1.91702	0.240543	0.55378	1.91702	0.299376	0.625719	1.91702	0.332876	0.57986	1.91702	0.342092	0.623975	1.91702	0.303745
1.92012	0.355629	0.515781	1.92012	0.198795	0.50891	1.92012	0.188279	0.468059	1.92012	0.19185	0.4525	1.92012	0.266336	0.423225	1.92012	0.28583	0.547304	1.92012	0.205383	0.463592	1.92012	0.250066	0.517748	1.92012	0.242703	0.495226	1.92012	0.288252	0.539707	1.92012	0.233121	0.540806	1.92012	0.268898	0.560196	1.92012	0.23773	0.549883	1.92012	0.294407	0.620572	1.92012	0.32901	0.574222	1.92012	0.33798	0.617139	1.92012	0.300115
1.92322	0.351876	0.512548	1.92322	0.195467	0.502803	1.92322	0.184812	0.465464	1.92322	0.187637	0.447234	1.92322	0.262211	0.418012	1.92322	0.282422	0.54418	1.92322	0.202515	0.45871	1.92322	0.245738	0.513141	1.92322	0.240006	0.491259	1.92322	0.284113	0.535955	1.92322	0.228521	0.536856	1.92322	0.265343	0.555624	1.92322	0.23495	0.54602	1.92322	0.289486	0.615412	1.92322	0.325148	0.568637	1.92322	0.333878	0.610323	1.92322	0.296562
1.92633	0.348168	0.509293	1.92633	0.192195	0.496738	1.92633	0.181436	0.46289	1.92633	0.183551	0.442001	1.92633	0.25814	0.412889	1.92633	0.279068	0.541063	1.92633	0.19969	0.453894	1.92633	0.241454	0.508572	1.92633	0.237387	0.487329	1.92633	0.279924	0.532185	1.92633	0.22401	0.532929	1.92633	0.261825	0.551069	1.92633	0.232202	0.542189	1.92633	0.284619	0.610238	1.92633	0.321291	0.563105	1.92633	0.329785	0.603533	1.92633	0.293084
1.92943	0.344505	0.506018	1.92943	0.188981	0.490717	1.92943	0.178148	0.460332	1.92943	0.17959	0.436801	1.92943	0.254124	0.407853	1.92943	0.275767	0.537951	1.92943	0.196908	0.449145	1.92943	0.237213	0.504039	1.92943	0.234848	0.483434	1.92943	0.27569	0.528398	1.92943	0.219586	0.529025	1.92943	0.258343	0.546531	1.92943	0.229487	0.53839	1.92943	0.279808	0.605049	1.92943	0.317437	0.557628	1.92943	0.325701	0.596773	1.92943	0.289676
1.93253	0.340886	0.502723	1.93253	0.185824	0.484745	1.93253	0.174948	0.457787	1.93253	0.175756	0.431638	1.93253	0.250161	0.4029	1.93253	0.27252	0.534844	1.93253	0.194168	0.444467	1.93253	0.233018	0.499539	1.93253	0.232389	0.479575	1.93253	0.271413	0.524593	1.93253	0.215248	0.52514	1.93253	0.254898	0.542011	1.93253	0.226805	0.534621	1.93253	0.275057	0.599847	1.93253	0.313584	0.552205	1.93253	0.321626	0.590048	1.93253	0.286337
1.93564	0.337311	0.499408	1.93564	0.182724	0.478825	1.93564	0.171832	0.455252	1.93564	0.172048	0.426513	1.93564	0.246252	0.398028	1.93564	0.269326	0.531741	1.93564	0.191468	0.439862	1.93564	0.228869	0.495071	1.93564	0.230012	0.475751	1.93564	0.267097	0.520772	1.93564	0.210993	0.521272	1.93564	0.251488	0.537508	1.93564	0.224157	0.53088	1.93564	0.270371	0.59463	1.93564	0.309732	0.546838	1.93564	0.317558	0.583362	1.93564	0.283062
1.93874	0.333779	0.496073	1.93874	0.179682	0.472961	1.93874	0.168799	0.452723	1.93874	0.168465	0.421428	1.93874	0.242397	0.393234	1.93874	0.266185	0.52864	1.93874	0.188807	0.43533	1.93874	0.224766	0.490633	1.93874	0.227715	0.471961	1.93874	0.262746	0.516934	1.93874	0.20682	0.517418	1.93874	0.248113	0.533022	1.93874	0.221543	0.527166	1.93874	0.265752	0.589399	1.93874	0.305879	0.541526	1.93874	0.313498	0.576718	1.93874	0.279849
1.94184	0.330291	0.49272	1.94184	0.176698	0.467154	1.94184	0.165848	0.450196	1.94184	0.165008	0.416384	1.94184	0.238594	0.388516	1.94184	0.263097	0.52554	1.94184	0.186185	0.430875	1.94184	0.220711	0.486222	1.94184	0.2255	0.468205	1.94184	0.258364	0.51308	1.94184	0.202728	0.513576	1.94184	0.244772	0.528555	1.94184	0.218963	0.523477	1.94184	0.261203	0.584154	1.94184	0.302024	0.53627	1.94184	0.309445	0.570121	1.94184	0.276693
1.94494	0.326846	0.489349	1.94494	0.173772	0.461408	1.94494	0.162974	0.447668	1.94494	0.161675	0.411384	1.94494	0.234844	0.383869	1.94494	0.260062	0.522441	1.94494	0.183601	0.426498	1.94494	0.216705	0.481837	1.94494	0.223364	0.464483	1.94494	0.253955	0.509211	1.94494	0.198716	0.509743	1.94494	0.241464	0.524105	1.94494	0.216418	0.51981	1.94494	0.256728	0.578894	1.94494	0.298165	0.53107	1.94494	0.3054	0.563574	1.94494	0.273592
1.94805	0.323443	0.48596	1.94805	0.170905	0.455726	1.94805	0.160177	0.445135	1.94805	0.158465	0.406429	1.94805	0.231147	0.379291	1.94805	0.257079	0.519341	1.94805	0.181054	0.422199	1.94805	0.212749	0.477475	1.94805	0.221308	0.460792	1.94805	0.249522	0.505328	1.94805	0.194781	0.505916	1.94805	0.238188	0.519674	1.94805	0.213908	0.516164	1.94805	0.252331	0.57362	1.94805	0.2943	0.525925	1.94805	0.301362	0.557081	1.94805	0.270541
1.95115	0.320082	0.482553	1.95115	0.168095	0.450109	1.95115	0.157454	0.442594	1.95115	0.155377	0.401521	1.95115	0.227502	0.37478	1.95115	0.254148	0.516239	1.95115	0.178543	0.41798	1.95115	0.208843	0.473134	1.95115	0.21933	0.457131	1.95115	0.245072	0.501431	1.95115	0.190924	0.502093	1.95115	0.234945	0.515262	1.95115	0.211433	0.512538	1.95115	0.248013	0.56833	1.95115	0.290429	0.520836	1.95115	0.297332	0.550644	1.95115	0.267538
1.95425	0.316761	0.47913	1.95425	0.165344	0.444561	1.95425	0.154803	0.440041	1.95425	0.15241	0.396662	1.95425	0.22391	0.370333	1.95425	0.251268	0.513134	1.95425	0.176069	0.413843	1.95425	0.20499	0.468813	1.95425	0.217428	0.4535	1.95425	0.240607	0.497523	1.95425	0.187142	0.498271	1.95425	0.231733	0.510869	1.95425	0.208995	0.508929	1.95425	0.243777	0.563026	1.95425	0.28655	0.515801	1.95425	0.29331	0.544266	1.95425	0.264578
1.95736	0.313482	0.475691	1.95736	0.162652	0.439082	1.95736	0.15222	0.437473	1.95736	0.149561	0.391853	1.95736	0.220371	0.365947	1.95736	0.248438	0.510027	1.95736	0.17363	0.409787	1.95736	0.20119	0.464509	1.95736	0.215601	0.449896	1.95736	0.236133	0.493603	1.95736	0.183435	0.494448	1.95736	0.228552	0.506496	1.95736	0.206592	0.505334	1.95736	0.239627	0.557706	1.95736	0.282661	0.510821	1.95736	0.289296	0.53795	1.95736	0.261658
1.96046	0.310242	0.472236	1.96046	0.160019	0.433675	1.96046	0.149703	0.434887	1.96046	0.146829	0.387096	1.96046	0.216884	0.361619	1.96046	0.245658	0.506914	1.96046	0.171226	0.405813	1.96046	0.197444	0.46022	1.96046	0.213847	0.446317	1.96046	0.231654	0.489674	1.96046	0.179801	0.49062	1.96046	0.225402	0.502142	1.96046	0.204226	0.501753	1.96046	0.235563	0.552371	1.96046	0.27876	0.505893	1.96046	0.285291	0.531699	1.96046	0.258774
1.96356	0.307041	0.468766	1.96356	0.157443	0.428342	1.96356	0.14725	0.432279	1.96356	0.144211	0.382391	1.96356	0.213451	0.357347	1.96356	0.242926	0.503797	1.96356	0.168857	0.401922	1.96356	0.193754	0.455945	1.96356	0.212163	0.442763	1.96356	0.227175	0.485736	1.96356	0.176239	0.486785	1.96356	0.222282	0.49781	1.96356	0.201896	0.498184	1.96356	0.231588	0.54702	1.96356	0.274847	0.501019	1.96356	0.281296	0.525515	1.96356	0.255923
1.96667	0.303878	0.465282	1.96667	0.154927	0.423083	1.96667	0.144859	0.429647	1.96667	0.141705	0.377742	1.96667	0.21007	0.353129	1.96667	0.240242	0.500673	1.96667	0.166522	0.398114	1.96667	0.19012	0.451681	1.96667	0.210547	0.43923	1.96667	0.2227	0.481791	1.96667	0.17275	0.482941	1.96667	0.219193	0.493499	1.96667	0.199604	0.494623	1.96667	0.227704	0.541653	1.96667	0.270919	0.496195	1.96667	0.277311	0.5194	1.96667	0.253101
1.96977	0.300753	0.461783	1.96977	0.152469	0.417899	1.96977	0.142526	0.426987	1.96977	0.139308	0.373148	1.96977	0.206743	0.348963	1.96977	0.237604	0.497543	1.96977	0.164222	0.394389	1.96977	0.186544	0.447427	1.96977	0.208996	0.435716	1.96977	0.218234	0.477841	1.96977	0.16933	0.479085	1.96977	0.216133	0.489211	1.96977	0.197349	0.49107	1.96977	0.223912	0.536269	1.96977	0.266976	0.491422	1.96977	0.273337	0.513355	1.96977	0.250305
1.97287	0.297665	0.458272	1.97287	0.15007	0.412792	1.97287	0.140248	0.424297	1.97287	0.137019	0.368611	1.97287	0.203471	0.344847	1.97287	0.235012	0.494406	1.97287	0.161955	0.390746	1.97287	0.183026	0.443181	1.97287	0.207507	0.43222	1.97287	0.213782	0.473887	1.97287	0.165981	0.475215	1.97287	0.213103	0.484945	1.97287	0.195131	0.487523	1.97287	0.220213	0.53087	1.97287	0.263016	0.486698	1.97287	0.269375	0.507382	1.97287	0.247532
1.97598	0.294613	0.454748	1.97598	0.147728	0.407761	1.97598	0.138024	0.421574	1.97598	0.134833	0.364133	1.97598	0.200252	0.340778	1.97598	0.232463	0.49126	1.97598	0.159723	0.387185	1.97598	0.179568	0.438942	1.97598	0.206077	0.428739	1.97598	0.209347	0.469931	1.97598	0.162701	0.471328	1.97598	0.210102	0.480702	1.97598	0.19295	0.48398	1.97598	0.216609	0.525454	1.97598	0.259038	0.482022	1.97598	0.265427	0.501484	1.97598	0.244777
1.97908	0.291595	0.451212	1.97908	0.145445	0.402809	1.97908	0.135851	0.418815	1.97908	0.132747	0.359714	1.97908	0.197088	0.336755	1.97908	0.229957	0.488106	1.97908	0.157523	0.383705	1.97908	0.176171	0.434708	1.97908	0.204702	0.425271	1.97908	0.204934	0.465974	1.97908	0.159489	0.467422	1.97908	0.207131	0.476483	1.97908	0.190807	0.480439	1.97908	0.213099	0.520021	1.97908	0.255042	0.477392	1.97908	0.261493	0.495661	1.97908	0.242039
1.98218	0.288612	0.447665	1.98218	0.14322	0.397934	1.98218	0.133725	0.416018	1.98218	0.13076	0.355355	1.98218	0.19398	0.332777	1.98218	0.227492	0.484943	1.98218	0.155357	0.380305	1.98218	0.172835	0.430477	1.98218	0.203379	0.421813	1.98218	0.200548	0.462018	1.98218	0.156345	0.463495	1.98218	0.204189	0.472289	1.98218	0.188701	0.476899	1.98218	0.209684	0.514572	1.98218	0.251027	0.472807	1.98218	0.257575	0.489914	1.98218	0.239314
1.98529	0.285663	0.444107	1.98529	0.141053	0.393136	1.98529	0.131646	0.413181	1.98529	0.128866	0.351057	1.98529	0.190927	0.328841	1.98529	0.225067	0.48177	1.98529	0.153224	0.376984	1.98529	0.169561	0.426249	1.98529	0.202105	0.418362	1.98529	0.196192	0.458064	1.98529	0.153267	0.459545	1.98529	0.201277	0.46812	1.98529	0.186633	0.473358	1.98529	0.206365	0.509106	1.98529	0.246991	0.468265	1.98529	0.253674	0.484245	1.98529	0.236599
1.98839	0.282746	0.440539	1.98839	0.138943	0.388416	1.98839	0.129609	0.410303	1.98839	0.127063	0.346821	1.98839	0.18793	0.324947	1.98839	0.222679	0.478587	1.98839	0.151124	0.37374	1.98839	0.166349	0.422022	1.98839	0.200875	0.414916	1.98839	0.19187	0.454114	1.98839	0.150256	0.45557	1.98839	0.198394	0.463977	1.98839	0.184602	0.469815	1.98839	0.20314	0.503623	1.98839	0.242935	0.463765	1.98839	0.249791	0.478654	1.98839	0.233892
1.99149	0.27986	0.436961	1.99149	0.136891	0.383774	1.99149	0.127612	0.40738	1.99149	0.125348	0.342648	1.99149	0.184989	0.321094	1.99149	0.220328	0.475394	1.99149	0.149057	0.370573	1.99149	0.1632	0.417796	1.99149	0.199686	0.411472	1.99149	0.187586	0.450169	1.99149	0.14731	0.451569	1.99149	0.195541	0.45986	1.99149	0.182608	0.466269	1.99149	0.200009	0.498124	1.99149	0.238859	0.459305	1.99149	0.245928	0.473142	1.99149	0.231189
1.99459	0.277005	0.433376	1.99459	0.134895	0.379208	1.99459	0.125654	0.404411	1.99459	0.123715	0.338538	1.99459	0.182106	0.317279	1.99459	0.218012	0.47219	1.99459	0.147021	0.36748	1.99459	0.160115	0.413569	1.99459	0.198534	0.408028	1.99459	0.183344	0.446231	1.99459	0.144429	0.44754	1.99459	0.192718	0.45577	1.99459	0.180651	0.462718	1.99459	0.196972	0.492608	1.99459	0.234763	0.454883	1.99459	0.242086	0.467709	1.99459	0.228489
1.9977	0.27418	0.429782	1.9977	0.132955	0.374718	1.9977	0.123732	0.401396	1.9977	0.122163	0.334492	1.9977	0.17928	0.313504	1.9977	0.215728	0.468975	1.9977	0.145018	0.36446	1.9977	0.157093	0.40934	1.9977	0.197414	0.404581	1.9977	0.179147	0.442301	1.9977	0.141612	0.443481	1.9977	0.189925	0.451706	1.9977	0.178729	0.459162	1.9977	0.194028	0.487076	1.9977	0.230646	0.450497	1.9977	0.238268	0.462356	1.9977	0.225789
2.0008	0.271384	0.426181	2.0008	0.131072	0.370303	2.0008	0.121844	0.398332	2.0008	0.120687	0.33051	2.0008	0.176512	0.309767	2.0008	0.213475	0.465749	2.0008	0.143046	0.361509	2.0008	0.154135	0.40511	2.0008	0.196324	0.401128	2.0008	0.174998	0.438381	2.0008	0.138859	0.439391	2.0008	0.187163	0.447671	2.0008	0.176844	0.455599	2.0008	0.191174	0.481528	2.0008	0.22651	0.446146	2.0008	0.234473	0.457084	2.0008	0.223087
2.0039	0.268616	0.422574	2.0039	0.129244	0.365963	2.0039	0.119987	0.395218	2.0039	0.119282	0.326592	2.0039	0.173802	0.306066	2.0039	0.211251	0.462512	2.0039	0.141106	0.358627	2.0039	0.15124	0.400877	2.0039	0.195258	0.397667	2.0039	0.1709	0.434471	2.0039	0.136169	0.43527	2.0039	0.184431	0.443662	2.0039	0.174994	0.452029	2.0039	0.188411	0.475964	2.0039	0.222355	0.441829	2.0039	0.230705	0.451891	2.0039	0.220381
2.00701	0.265875	0.418961	2.00701	0.127471	0.361696	2.00701	0.11816	0.392054	2.00701	0.117946	0.322739	2.00701	0.17115	0.302403	2.00701	0.209054	0.459263	2.00701	0.139197	0.35581	2.00701	0.148409	0.396641	2.00701	0.194213	0.394196	2.00701	0.166856	0.430573	2.00701	0.13354	0.431115	2.00701	0.181729	0.439682	2.00701	0.173178	0.448451	2.00701	0.185734	0.470385	2.00701	0.218183	0.437542	2.00701	0.226965	0.44678	2.00701	0.217669
2.01011	0.263161	0.415343	2.01011	0.125752	0.357501	2.01011	0.116361	0.388839	2.01011	0.116674	0.318951	2.01011	0.168557	0.298777	2.01011	0.206882	0.456003	2.01011	0.137318	0.353055	2.01011	0.145641	0.392403	2.01011	0.193185	0.390711	2.01011	0.162868	0.426688	2.01011	0.130973	0.426928	2.01011	0.17906	0.435729	2.01011	0.171396	0.444865	2.01011	0.183143	0.464792	2.01011	0.213993	0.433285	2.01011	0.223254	0.441748	2.01011	0.214951
2.01321	0.260472	0.411721	2.01321	0.124088	0.353376	2.01321	0.114588	0.385573	2.01321	0.115463	0.315227	2.01321	0.166022	0.295187	2.01321	0.204733	0.452731	2.01321	0.135469	0.350361	2.01321	0.142935	0.388161	2.01321	0.19217	0.38721	2.01321	0.158939	0.422817	2.01321	0.128466	0.422706	2.01321	0.176421	0.431805	2.01321	0.169647	0.441269	2.01321	0.180636	0.459184	2.01321	0.209789	0.429056	2.01321	0.219574	0.436797	2.01321	0.212224
2.01632	0.257807	0.408096	2.01632	0.122476	0.349321	2.01632	0.112839	0.382254	2.01632	0.114308	0.311568	2.01632	0.163546	0.291634	2.01632	0.202604	0.449447	2.01632	0.13365	0.347724	2.01632	0.140291	0.383916	2.01632	0.191165	0.383691	2.01632	0.155071	0.41896	2.01632	0.126019	0.418451	2.01632	0.173815	0.427908	2.01632	0.167931	0.437664	2.01632	0.178209	0.453564	2.01632	0.205572	0.424854	2.01632	0.215926	0.431925	2.01632	0.209487
2.01942	0.255167	0.404469	2.01942	0.120918	0.345334	2.01942	0.111113	0.378884	2.01942	0.113205	0.307974	2.01942	0.161128	0.288117	2.01942	0.200494	0.446152	2.01942	0.13186	0.34514	2.01942	0.137709	0.379669	2.01942	0.190164	0.380152	2.01942	0.151266	0.415118	2.01942	0.123631	0.414161	2.01942	0.171241	0.424039	2.01942	0.166245	0.434049	2.01942	0.17586	0.447931	2.01942	0.201344	0.420677	2.01942	0.212313	0.427132	2.01942	0.20674
2.02252	0.252549	0.400839	2.02252	0.119411	0.341412	2.02252	0.109408	0.375463	2.02252	0.112151	0.304443	2.02252	0.158768	0.284637	2.02252	0.198401	0.442846	2.02252	0.130098	0.342608	2.02252	0.135186	0.375418	2.02252	0.189165	0.37659	2.02252	0.147525	0.411292	2.02252	0.1213	0.409836	2.02252	0.1687	0.420197	2.02252	0.16459	0.430425	2.02252	0.173586	0.442287	2.02252	0.197107	0.416522	2.02252	0.208736	0.422419	2.02252	0.203982
2.02563	0.249954	0.397209	2.02563	0.117955	0.337556	2.02563	0.107723	0.371989	2.02563	0.111142	0.300977	2.02563	0.156466	0.281194	2.02563	0.196322	0.439529	2.02563	0.128364	0.340123	2.02563	0.132723	0.371166	2.02563	0.188165	0.373004	2.02563	0.14385	0.407482	2.02563	0.119027	0.405478	2.02563	0.166192	0.416381	2.02563	0.162964	0.42679	2.02563	0.171384	0.436633	2.02563	0.192863	0.41239	2.02563	0.205197	0.417783	2.02563	0.201211
2.02873	0.24738	0.393579	2.02873	0.116549	0.333762	2.02873	0.106057	0.368465	2.02873	0.110173	0.297573	2.02873	0.154221	0.277789	2.02873	0.194255	0.4362	2.02873	0.126658	0.337683	2.02873	0.130317	0.366912	2.02873	0.187159	0.369391	2.02873	0.140242	0.403688	2.02873	0.11681	0.401086	2.02873	0.163718	0.412593	2.02873	0.161365	0.423145	2.02873	0.169251	0.430971	2.02873	0.188616	0.408279	2.02873	0.201696	0.413225	2.02873	0.198429
2.03183	0.244827	0.38995	2.03183	0.115192	0.330029	2.03183	0.104409	0.364891	2.03183	0.109241	0.294232	2.03183	0.152033	0.274422	2.03183	0.192198	0.43286	2.03183	0.124978	0.335284	2.03183	0.127968	0.362656	2.03183	0.186144	0.36575	2.03183	0.136703	0.399911	2.03183	0.114647	0.396662	2.03183	0.161277	0.408829	2.03183	0.159793	0.419491	2.03183	0.167183	0.425301	2.03183	0.184368	0.404187	2.03183	0.198237	0.408744	2.03183	0.195634
2.03493	0.242294	0.386322	2.03493	0.113884	0.326356	2.03493	0.102778	0.361268	2.03493	0.108343	0.290954	2.03493	0.149901	0.271093	2.03493	0.190149	0.42951	2.03493	0.123324	0.332922	2.03493	0.125675	0.358401	2.03493	0.185116	0.36208	2.03493	0.133233	0.396151	2.03493	0.112539	0.392205	2.03493	0.15887	0.405091	2.03493	0.158246	0.415827	2.03493	0.165177	0.419625	2.03493	0.180122	0.400114	2.03493	0.194819	0.404338	2.03493	0.192826
2.03804	0.23978	0.382697	2.03804	0.112624	0.32274	2.03804	0.101164	0.357597	2.03804	0.107473	0.287736	2.03804	0.147824	0.267803	2.03804	0.188106	0.42615	2.03804	0.121695	0.330594	2.03804	0.123435	0.354145	2.03804	0.184074	0.358378	2.03804	0.129832	0.392406	2.03804	0.110483	0.387717	2.03804	0.156498	0.401377	2.03804	0.156724	0.412153	2.03804	0.16323	0.413945	2.03804	0.175881	0.396059	2.03804	0.191445	0.400007	2.03804	0.190006
2.04114	0.237285	0.379075	2.04114	0.111409	0.319181	2.04114	0.0995646	0.353878	2.04114	0.10663	0.284579	2.04114	0.145802	0.264554	2.04114	0.186066	0.422779	2.04114	0.120091	0.328297	2.04114	0.121248	0.349891	2.04114	0.183014	0.354643	2.04114	0.126502	0.388678	2.04114	0.108479	0.3832	2.04114	0.154161	0.397687	2.04114	0.155223	0.40847	2.04114	0.161338	0.408263	2.04114	0.171649	0.39202	2.04114	0.188116	0.39575	2.04114	0.187175
2.04424	0.234809	0.375458	2.04424	0.110241	0.315675	2.04424	0.0979807	0.350115	2.04424	0.105809	0.281481	2.04424	0.143832	0.261344	2.04424	0.184027	0.419399	2.04424	0.11851	0.326027	2.04424	0.119111	0.34564	2.04424	0.181933	0.350875	2.04424	0.123242	0.384966	2.04424	0.106526	0.378654	2.04424	0.151859	0.394019	2.04424	0.153744	0.404778	2.04424	0.159498	0.40258	2.04424	0.16743	0.387998	2.04424	0.184833	0.391566	2.04424	0.184332
2.04735	0.23235	0.371846	2.04735	0.109116	0.312222	2.04735	0.0964116	0.346308	2.04735	0.105007	0.278442	2.04735	0.141914	0.258176	2.04735	0.181988	0.416009	2.04735	0.116952	0.32378	2.04735	0.117023	0.341392	2.04735	0.180828	0.347072	2.04735	0.120053	0.381269	2.04735	0.104622	0.374082	2.04735	0.149593	0.390372	2.04735	0.152284	0.401078	2.04735	0.157705	0.396899	2.04735	0.163228	0.383991	2.04735	0.181598	0.387453	2.04735	0.181478
2.05045	0.229908	0.368239	2.05045	0.108034	0.308819	2.05045	0.0948569	0.342458	2.05045	0.10422	0.27546	2.05045	0.140047	0.25505	2.05045	0.179947	0.41261	2.05045	0.115417	0.321554	2.05045	0.114982	0.337148	2.05045	0.179697	0.343234	2.05045	0.116935	0.377586	2.05045	0.102766	0.369484	2.05045	0.147362	0.386745	2.05045	0.150842	0.39737	2.05045	0.155956	0.391222	2.05045	0.159045	0.38	2.05045	0.178412	0.38341	2.05045	0.178615
2.05355	0.227482	0.36464	2.05355	0.106994	0.305465	2.05355	0.0933166	0.338569	2.05355	0.103445	0.272534	2.05355	0.138229	0.251966	2.05355	0.177901	0.409202	2.05355	0.113902	0.319344	2.05355	0.112986	0.33291	2.05355	0.178538	0.33936	2.05355	0.113887	0.373917	2.05355	0.100957	0.364863	2.05355	0.145167	0.383137	2.05355	0.149417	0.393654	2.05355	0.154249	0.385551	2.05355	0.154886	0.376024	2.05355	0.175275	0.379435	2.05355	0.175743
2.05666	0.225073	0.361049	2.05666	0.105995	0.302158	2.05666	0.0917907	0.334643	2.05666	0.10268	0.269663	2.05666	0.136458	0.248926	2.05666	0.175849	0.405786	2.05666	0.112408	0.317148	2.05666	0.111034	0.328679	2.05666	0.177348	0.33545	2.05666	0.110909	0.370262	2.05666	0.0991928	0.360221	2.05666	0.143008	0.379547	2.05666	0.148006	0.389931	2.05666	0.152578	0.379889	2.05666	0.150755	0.372062	2.05666	0.172189	0.375528	2.05666	0.172863
2.05976	0.222679	0.357467	2.05976	0.105035	0.298897	2.05976	0.0902791	0.33068	2.05976	0.101921	0.266845	2.05976	0.134733	0.24593	2.05976	0.173789	0.402362	2.05976	0.110934	0.314962	2.05976	0.109123	0.324456	2.05976	0.176126	0.331503	2.05976	0.108001	0.366618	2.05976	0.0974732	0.35556	2.05976	0.140885	0.375973	2.05976	0.146608	0.386201	2.05976	0.150941	0.374238	2.05976	0.146655	0.368116	2.05976	0.169156	0.371687	2.05976	0.169978
2.06286	0.220301	0.353894	2.06286	0.104113	0.295679	2.06286	0.088782	0.326685	2.06286	0.101166	0.264079	2.06286	0.133052	0.242979	2.06286	0.171719	0.39893	2.06286	0.109479	0.312783	2.06286	0.107252	0.320242	2.06286	0.17487	0.32752	2.06286	0.105162	0.362985	2.06286	0.0957964	0.350882	2.06286	0.138798	0.372415	2.06286	0.145222	0.382465	2.06286	0.149334	0.368601	2.06286	0.142592	0.364184	2.06286	0.166175	0.36791	2.06286	0.167087
2.06597	0.217938	0.350332	2.06597	0.103227	0.292504	2.06597	0.0872998	0.322658	2.06597	0.100411	0.261365	2.06597	0.131413	0.240074	2.06597	0.169639	0.395491	2.06597	0.108041	0.310607	2.06597	0.105419	0.316039	2.06597	0.173577	0.3235	2.06597	0.102392	0.359363	2.06597	0.0941611	0.34619	2.06597	0.136748	0.368869	2.06597	0.143846	0.378723	2.06597	0.147755	0.362981	2.06597	0.138568	0.360269	2.06597	0.163247	0.364195	2.06597	0.164193
2.06907	0.215589	0.346781	2.06907	0.102375	0.28937	2.06907	0.0858326	0.318604	2.06907	0.0996542	0.258699	2.06907	0.129814	0.237215	2.06907	0.167545	0.392045	2.06907	0.106621	0.308433	2.06907	0.103623	0.311848	2.06907	0.172248	0.319445	2.06907	0.0996892	0.355749	2.06907	0.0925661	0.341486	2.06907	0.134734	0.365337	2.06907	0.142479	0.374975	2.06907	0.146199	0.357381	2.06907	0.134589	0.356369	2.06907	0.160374	0.360542	2.06907	0.161297
2.07217	0.213254	0.343243	2.07217	0.101557	0.286275	2.07217	0.0843809	0.314524	2.07217	0.0988933	0.256081	2.07217	0.128254	0.234402	2.07217	0.165439	0.388593	2.07217	0.105217	0.306256	2.07217	0.101861	0.307671	2.07217	0.170879	0.315355	2.07217	0.0970534	0.352143	2.07217	0.0910098	0.336774	2.07217	0.132756	0.361815	2.07217	0.141118	0.371223	2.07217	0.144665	0.351803	2.07217	0.130657	0.352486	2.07217	0.157556	0.356948	2.07217	0.158402
2.07528	0.210934	0.339718	2.07528	0.100771	0.283219	2.07528	0.0829451	0.310422	2.07528	0.0981258	0.253509	2.07528	0.12673	0.231637	2.07528	0.163317	0.385135	2.07528	0.103829	0.304075	2.07528	0.100132	0.303508	2.07528	0.169471	0.31123	2.07528	0.0944834	0.348543	2.07528	0.0894911	0.332055	2.07528	0.130814	0.358302	2.07528	0.139762	0.367467	2.07528	0.143148	0.34625	2.07528	0.126777	0.34862	2.07528	0.154794	0.353411	2.07528	0.155508
2.07838	0.208628	0.336208	2.07838	0.100015	0.280199	2.07838	0.0815259	0.3063	2.07838	0.0973498	0.250981	2.07838	0.125239	0.22892	2.07838	0.161179	0.381672	2.07838	0.102455	0.301886	2.07838	0.0984336	0.299362	2.07838	0.168022	0.307073	2.07838	0.0919784	0.344949	2.07838	0.0880085	0.327332	2.07838	0.128908	0.354798	2.07838	0.13841	0.363706	2.07838	0.141647	0.340726	2.07838	0.122952	0.344772	2.07838	0.152087	0.34993	2.07838	0.152619
2.08148	0.206335	0.332713	2.08148	0.0992875	0.277216	2.08148	0.0801236	0.302162	2.08148	0.0965633	0.248497	2.08148	0.123781	0.226251	2.08148	0.159025	0.378203	2.08148	0.101095	0.299688	2.08148	0.0967652	0.295233	2.08148	0.166532	0.302883	2.08148	0.0895372	0.341358	2.08148	0.0865608	0.322608	2.08148	0.127038	0.351299	2.08148	0.137061	0.359942	2.08148	0.140159	0.335234	2.08148	0.119187	0.340944	2.08148	0.149437	0.346502	2.08148	0.149735
2.08458	0.204056	0.329233	2.08458	0.0985866	0.274266	2.08458	0.078739	0.29801	2.08458	0.0957645	0.246053	2.08458	0.122352	0.223631	2.08458	0.156853	0.37473	2.08458	0.0997489	0.297478	2.08458	0.095125	0.291123	2.08458	0.164999	0.298662	2.08458	0.0871589	0.33777	2.08458	0.0851468	0.317887	2.08458	0.125204	0.347807	2.08458	0.135712	0.356174	2.08458	0.138681	0.329778	2.08458	0.115485	0.337136	2.08458	0.146843	0.343127	2.08458	0.146859
2.08769	0.201791	0.325771	2.08769	0.0979108	0.271351	2.08769	0.0773726	0.293848	2.08769	0.0949519	0.243648	2.08769	0.120951	0.221059	2.08769	0.154663	0.371252	2.08769	0.0984149	0.295253	2.08769	0.0935116	0.287032	2.08769	0.163423	0.294412	2.08769	0.0848422	0.334184	2.08769	0.0837651	0.313171	2.08769	0.123406	0.344318	2.08769	0.134363	0.352404	2.08769	0.137211	0.324359	2.08769	0.111849	0.333349	2.08769	0.144306	0.339801	2.08769	0.143993
2.09079	0.199539	0.322327	2.09079	0.0972583	0.268467	2.09079	0.0760251	0.289678	2.09079	0.094124	0.241281	2.09079	0.119576	0.218536	2.09079	0.152454	0.367771	2.09079	0.0970926	0.293013	2.09079	0.0919237	0.282963	2.09079	0.161805	0.290135	2.09079	0.082586	0.330597	2.09079	0.0824145	0.308464	2.09079	0.121642	0.340831	2.09079	0.133013	0.34863	2.09079	0.135748	0.318982	2.09079	0.108283	0.329585	2.09079	0.141827	0.336524	2.09079	0.141138
2.09389	0.197301	0.318901	2.09389	0.0966273	0.265616	2.09389	0.0746971	0.285505	2.09389	0.0932797	0.238949	2.09389	0.118223	0.216063	2.09389	0.150227	0.364286	2.09389	0.0957814	0.290756	2.09389	0.0903601	0.278917	2.09389	0.160142	0.285833	2.09389	0.0803891	0.327009	2.09389	0.0810939	0.303767	2.09389	0.119914	0.337347	2.09389	0.131659	0.344855	2.09389	0.134289	0.31365	2.09389	0.10479	0.325845	2.09389	0.139404	0.333292	2.09389	0.138298
2.097	0.195076	0.315495	2.097	0.0960161	0.262795	2.097	0.0733893	0.281331	2.097	0.0924178	0.236652	2.097	0.116892	0.213638	2.097	0.147982	0.360798	2.097	0.0944806	0.288479	2.097	0.0888197	0.274894	2.097	0.158437	0.281507	2.097	0.0782503	0.323419	2.097	0.0798022	0.299085	2.097	0.11822	0.333862	2.097	0.130302	0.341078	2.097	0.132833	0.308366	2.097	0.101373	0.322131	2.097	0.137038	0.330105	2.097	0.135474
2.1001	0.192865	0.312109	2.1001	0.0954228	0.260005	2.1001	0.0721024	0.277159	2.1001	0.0915374	0.234387	2.1001	0.115579	0.211262	2.1001	0.145718	0.357308	2.1001	0.0931895	0.286182	2.1001	0.0873017	0.270896	2.1001	0.156688	0.27716	2.1001	0.0761685	0.319826	2.1001	0.0785381	0.29442	2.1001	0.11656	0.330376	2.1001	0.12894	0.337298	2.1001	0.131379	0.303133	2.1001	0.098035	0.318443	2.1001	0.134729	0.326959	2.1001	0.132668
2.1032	0.190668	0.308745	2.1032	0.0948456	0.257244	2.1032	0.0708369	0.272993	2.1032	0.0906379	0.232151	2.1032	0.114283	0.208935	2.1032	0.143435	0.353815	2.1032	0.0919076	0.283864	2.1032	0.085805	0.266924	2.1032	0.154896	0.272794	2.1032	0.0741425	0.316228	2.1032	0.0773008	0.289776	2.1032	0.114934	0.326889	2.1032	0.127571	0.333517	2.1032	0.129926	0.297955	2.1032	0.0947781	0.314784	2.1032	0.132476	0.323854	2.1032	0.129883
2.10631	0.188484	0.305403	2.10631	0.0942828	0.254512	2.10631	0.0695936	0.268836	2.10631	0.0897188	0.229945	2.10631	0.113003	0.206657	2.10631	0.141135	0.35032	2.10631	0.0906343	0.281523	2.10631	0.0843291	0.262979	2.10631	0.153061	0.268413	2.10631	0.0721711	0.312624	2.10631	0.0760891	0.285155	2.10631	0.113341	0.323399	2.10631	0.126197	0.329735	2.10631	0.128472	0.292835	2.10631	0.0916051	0.311156	2.10631	0.13028	0.320786	2.10631	0.12712
2.10941	0.186314	0.302084	2.10941	0.0937325	0.251808	2.10941	0.0683729	0.264692	2.10941	0.0887795	0.227765	2.10941	0.111734	0.204426	2.10941	0.138818	0.346825	2.10941	0.0893692	0.279159	2.10941	0.0828731	0.259061	2.10941	0.151183	0.264017	2.10941	0.0702531	0.309015	2.10941	0.0749021	0.280561	2.10941	0.111781	0.319905	2.10941	0.124815	0.325952	2.10941	0.127016	0.287776	2.10941	0.088518	0.307559	2.10941	0.12814	0.317755	2.10941	0.124381
2.11251	0.184158	0.298789	2.11251	0.093193	0.249132	2.11251	0.0671755	0.260563	2.11251	0.08782	0.225609	2.11251	0.110477	0.202242	2.11251	0.136484	0.343328	2.11251	0.0881116	0.276772	2.11251	0.0814366	0.255173	2.11251	0.149263	0.259611	2.11251	0.0683874	0.305398	2.11251	0.0737389	0.275996	2.11251	0.110254	0.316406	2.11251	0.123425	0.322168	2.11251	0.125559	0.282781	2.11251	0.085519	0.303995	2.11251	0.126054	0.314757	2.11251	0.121669
2.11562	0.182017	0.295518	2.11562	0.0926625	0.246484	2.11562	0.0660019	0.256453	2.11562	0.0868401	0.223477	2.11562	0.109229	0.200106	2.11562	0.134135	0.33983	2.11562	0.0868613	0.274362	2.11562	0.0800193	0.251314	2.11562	0.147303	0.255197	2.11562	0.0665729	0.301773	2.11562	0.0725988	0.271463	2.11562	0.108758	0.312903	2.11562	0.122026	0.318382	2.11562	0.1241	0.277852	2.11562	0.0826098	0.300466	2.11562	0.124024	0.311791	2.11562	0.118985
2.11872	0.17989	0.292272	2.11872	0.0921392	0.243863	2.11872	0.0648527	0.252365	2.11872	0.0858401	0.221366	2.11872	0.107989	0.198015	2.11872	0.131772	0.336332	2.11872	0.0856178	0.271927	2.11872	0.0786206	0.247485	2.11872	0.145301	0.250777	2.11872	0.0648086	0.298141	2.11872	0.0714809	0.266966	2.11872	0.107294	0.309395	2.11872	0.120619	0.314597	2.11872	0.122639	0.272994	2.11872	0.0797919	0.296973	2.11872	0.122048	0.308855	2.11872	0.116332
2.12182	0.177778	0.289053	2.12182	0.0916215	0.241268	2.12182	0.0637281	0.248302	2.12182	0.0848201	0.219275	2.12182	0.106754	0.195969	2.12182	0.129395	0.332835	2.12182	0.0843807	0.269469	2.12182	0.0772405	0.243687	2.12182	0.14326	0.246356	2.12182	0.0630933	0.294499	2.12182	0.0703844	0.262506	2.12182	0.105861	0.30588	2.12182	0.119203	0.310811	2.12182	0.121175	0.268208	2.12182	0.0770666	0.293518	2.12182	0.120125	0.305947	2.12182	0.11371
2.12492	0.175681	0.285861	2.12492	0.0911076	0.238701	2.12492	0.0626287	0.244267	2.12492	0.0837806	0.217201	2.12492	0.105524	0.193967	2.12492	0.127007	0.329337	2.12492	0.0831499	0.266988	2.12492	0.0758788	0.239921	2.12492	0.141181	0.241936	2.12492	0.0614261	0.290849	2.12492	0.0693089	0.258087	2.12492	0.104458	0.30236	2.12492	0.117778	0.307025	2.12492	0.119709	0.263497	2.12492	0.074435	0.290103	2.12492	0.118255	0.303066	2.12492	0.111123
2.12803	0.173599	0.282696	2.12803	0.0905961	0.23616	2.12803	0.0615547	0.240263	2.12803	0.0827222	0.215143	2.12803	0.104297	0.192009	2.12803	0.124609	0.325841	2.12803	0.0819251	0.264484	2.12803	0.0745355	0.236187	2.12803	0.139064	0.23752	2.12803	0.0598059	0.287189	2.12803	0.0682535	0.253712	2.12803	0.103084	0.298833	2.12803	0.116345	0.303239	2.12803	0.118241	0.258864	2.12803	0.0718979	0.286728	2.12803	0.116437	0.300208	2.12803	0.108571
2.13113	0.171532	0.279559	2.13113	0.0900852	0.233645	2.13113	0.0605065	0.236293	2.13113	0.0816455	0.213099	2.13113	0.103071	0.190093	2.13113	0.122203	0.322346	2.13113	0.0807061	0.261957	2.13113	0.0732105	0.232486	2.13113	0.13691	0.233111	2.13113	0.058232	0.28352	2.13113	0.0672179	0.249382	2.13113	0.10174	0.2953	2.13113	0.114902	0.299453	2.13113	0.116771	0.254312	2.13113	0.069456	0.283396	2.13113	0.11467	0.297373	2.13113	0.106055
2.13423	0.169482	0.276452	2.13423	0.0895735	0.231157	2.13423	0.0594844	0.23236	2.13423	0.0805513	0.211068	2.13423	0.101846	0.188217	2.13423	0.11979	0.318853	2.13423	0.0794928	0.25941	2.13423	0.0719041	0.228818	2.13423	0.134722	0.228713	2.13423	0.0567033	0.279841	2.13423	0.0662014	0.245101	2.13423	0.100424	0.291761	2.13423	0.11345	0.295668	2.13423	0.115301	0.249841	2.13423	0.0671097	0.280107	2.13423	0.112953	0.294559	2.13423	0.103579
2.13734	0.167448	0.273373	2.13734	0.0890595	0.228695	2.13734	0.0584884	0.228466	2.13734	0.0794407	0.209049	2.13734	0.10062	0.186381	2.13734	0.117373	0.315362	2.13734	0.0782851	0.256842	2.13734	0.0706163	0.225183	2.13734	0.1325	0.224328	2.13734	0.0552191	0.276154	2.13734	0.0652037	0.24087	2.13734	0.0991354	0.288216	2.13734	0.111991	0.291884	2.13734	0.113831	0.245456	2.13734	0.064859	0.276863	2.13734	0.111284	0.291764	2.13734	0.101142
2.14044	0.165431	0.270325	2.14044	0.0885418	0.226259	2.14044	0.0575187	0.224615	2.14044	0.0783147	0.207038	2.14044	0.0993928	0.184584	2.14044	0.114953	0.311873	2.14044	0.0770831	0.254256	2.14044	0.0693474	0.221583	2.14044	0.130245	0.219961	2.14044	0.0537785	0.272458	2.14044	0.0642245	0.236692	2.14044	0.0978745	0.284666	2.14044	0.110524	0.288101	2.14044	0.112361	0.241156	2.14044	0.062704	0.273665	2.14044	0.109664	0.288986	2.14044	0.0987461
2.14354	0.16343	0.267308	2.14354	0.0880192	0.223849	2.14354	0.0565754	0.220808	2.14354	0.0771743	0.205036	2.14354	0.0981633	0.182823	2.14354	0.112532	0.308387	2.14354	0.0758868	0.251651	2.14354	0.0680977	0.218016	2.14354	0.127961	0.215614	2.14354	0.0523809	0.268754	2.14354	0.0632633	0.23257	2.14354	0.0966401	0.28111	2.14354	0.10905	0.28432	2.14354	0.110893	0.236945	2.14354	0.0606443	0.270513	2.14354	0.10809	0.286224	2.14354	0.0963928
2.14665	0.161447	0.264322	2.14665	0.0874904	0.221466	2.14665	0.0556585	0.217048	2.14665	0.076021	0.20304	2.14665	0.0969309	0.181097	2.14665	0.110113	0.304904	2.14665	0.0746963	0.24903	2.14665	0.0668675	0.214484	2.14665	0.125647	0.21129	2.14665	0.0510254	0.265042	2.14665	0.0623199	0.228504	2.14665	0.0954318	0.277549	2.14665	0.107569	0.280542	2.14665	0.109427	0.232823	2.14665	0.0586794	0.267409	2.14665	0.106561	0.283476	2.14665	0.094083
2.14975	0.159481	0.261368	2.14975	0.0869542	0.219109	2.14975	0.054768	0.213337	2.14975	0.074856	0.201049	2.14975	0.095695	0.179406	2.14975	0.107698	0.301424	2.14975	0.0735118	0.246394	2.14975	0.0656572	0.210986	2.14975	0.123305	0.206993	2.14975	0.0497115	0.261324	2.14975	0.0613941	0.224498	2.14975	0.0942489	0.273985	2.14975	0.106083	0.276767	2.14975	0.107965	0.228793	2.14975	0.0568087	0.264353	2.14975	0.105077	0.280741	2.14975	0.0918175
2.15285	0.157534	0.258446	2.15285	0.0864095	0.216778	2.15285	0.0539037	0.209678	2.15285	0.0736808	0.199061	2.15285	0.0944553	0.177746	2.15285	0.10529	0.297949	2.15285	0.0723335	0.243745	2.15285	0.064467	0.207523	2.15285	0.120938	0.202726	2.15285	0.0484384	0.2576	2.15285	0.0604858	0.220552	2.15285	0.0930908	0.270417	2.15285	0.104593	0.272995	2.15285	0.106508	0.224854	2.15285	0.0550313	0.261346	2.15285	0.103636	0.278017	2.15285	0.0895974
2.15596	0.155604	0.255557	2.15596	0.0858554	0.214473	2.15596	0.0530655	0.206072	2.15596	0.0724968	0.197076	2.15596	0.0932115	0.176118	2.15596	0.102889	0.294478	2.15596	0.0711618	0.241085	2.15596	0.0632974	0.204094	2.15596	0.118548	0.198491	2.15596	0.0472057	0.25387	2.15596	0.0595946	0.21667	2.15596	0.0919568	0.266848	2.15596	0.1031	0.269228	2.15596	0.105057	0.221009	2.15596	0.0533461	0.258389	2.15596	0.102236	0.275303	2.15596	0.0874234
2.15906	0.153694	0.252701	2.15906	0.0852911	0.212195	2.15906	0.0522533	0.202521	2.15906	0.0713056	0.195092	2.15906	0.0919634	0.174518	2.15906	0.1005	0.291011	2.15906	0.0699969	0.238414	2.15906	0.0621488	0.2007	2.15906	0.116136	0.194292	2.15906	0.0460127	0.250137	2.15906	0.0587207	0.212851	2.15906	0.0908463	0.263277	2.15906	0.101604	0.265466	2.15906	0.103613	0.217257	2.15906	0.0517518	0.255481	2.15906	0.100876	0.272599	2.15906	0.085296
2.16216	0.151803	0.249879	2.16216	0.0847156	0.209943	2.16216	0.0514667	0.199027	2.16216	0.0701088	0.193108	2.16216	0.0907111	0.172946	2.16216	0.0981241	0.28755	2.16216	0.0688393	0.235736	2.16216	0.0610215	0.19734	2.16216	0.113704	0.190133	2.16216	0.044859	0.246402	2.16216	0.0578639	0.209098	2.16216	0.0897588	0.259705	2.16216	0.100107	0.26171	2.16216	0.102177	0.2136	2.16216	0.050247	0.252623	2.16216	0.0995555	0.269903	2.16216	0.083216
2.16527	0.149931	0.247091	2.16527	0.0841282	0.207718	2.16527	0.0507056	0.195592	2.16527	0.0689079	0.191123	2.16527	0.0894545	0.1714	2.16527	0.0957636	0.284094	2.16527	0.0676895	0.233052	2.16527	0.0599159	0.194015	2.16527	0.111255	0.186014	2.16527	0.0437441	0.242665	2.16527	0.0570242	0.205412	2.16527	0.0886936	0.256135	2.16527	0.0986103	0.257961	2.16527	0.100751	0.210038	2.16527	0.0488301	0.249816	2.16527	0.0982719	0.267213	2.16527	0.0811838
2.16837	0.14808	0.244337	2.16837	0.0835284	0.20552	2.16837	0.0499695	0.192216	2.16837	0.0677047	0.189135	2.16837	0.0881939	0.169878	2.16837	0.093421	0.280644	2.16837	0.0665479	0.230365	2.16837	0.0588324	0.190724	2.16837	0.10879	0.18194	2.16837	0.0426675	0.238928	2.16837	0.0562016	0.201794	2.16837	0.08765	0.252567	2.16837	0.0971153	0.25422	2.16837	0.0993361	0.20657	2.16837	0.0474994	0.247058	2.16837	0.0970242	0.26453	2.16837	0.0791997
2.17147	0.146248	0.241617	2.17147	0.0829157	0.203348	2.17147	0.0492583	0.188901	2.17147	0.0665007	0.187144	2.17147	0.0869296	0.168379	2.17147	0.0910987	0.277201	2.17147	0.065415	0.227675	2.17147	0.0577712	0.187467	2.17147	0.106312	0.177913	2.17147	0.0416288	0.235193	2.17147	0.0553961	0.198246	2.17147	0.0866276	0.249002	2.17147	0.0956232	0.250488	2.17147	0.0979331	0.203197	2.17147	0.0462529	0.24435	2.17147	0.0958109	0.261852	2.17147	0.0772639
2.17457	0.144437	0.238933	2.17457	0.0822895	0.201202	2.17457	0.0485713	0.185648	2.17457	0.0652977	0.185149	2.17457	0.085662	0.166901	2.17457	0.0887989	0.273764	2.17457	0.0642916	0.224985	2.17457	0.0567326	0.184244	2.17457	0.103823	0.173936	2.17457	0.0406277	0.231461	2.17457	0.0546079	0.194768	2.17457	0.0856257	0.245442	2.17457	0.0941356	0.246768	2.17457	0.0965433	0.199919	2.17457	0.0450886	0.241691	2.17457	0.0946303	0.259179	2.17457	0.0753768
2.17768	0.142648	0.236284	2.17768	0.0816495	0.199083	2.17768	0.0479084	0.182458	2.17768	0.0640973	0.183149	2.17768	0.0843917	0.165443	2.17768	0.0865238	0.270334	2.17768	0.0631782	0.222297	2.17768	0.0557169	0.181055	2.17768	0.101325	0.170011	2.17768	0.0396636	0.227735	2.17768	0.0538369	0.191361	2.17768	0.0846437	0.241888	2.17768	0.0926539	0.243059	2.17768	0.0951681	0.196735	2.17768	0.0440044	0.239081	2.17768	0.093481	0.256511	2.17768	0.0735382
2.18078	0.140879	0.23367	2.18078	0.0809956	0.196991	2.18078	0.0472689	0.179331	2.18078	0.0629011	0.181143	2.18078	0.0831192	0.164002	2.18078	0.0842756	0.266911	2.18078	0.0620755	0.219613	2.18078	0.0547242	0.177899	2.18078	0.0988213	0.16614	2.18078	0.0387364	0.224015	2.18078	0.0530832	0.188026	2.18078	0.083681	0.238342	2.18078	0.0911796	0.239363	2.18078	0.0938085	0.193643	2.18078	0.0429979	0.236519	2.18078	0.0923615	0.253845	2.18078	0.0717482
2.18388	0.139132	0.231092	2.18388	0.0803274	0.194925	2.18388	0.0466525	0.176268	2.18388	0.0617109	0.17913	2.18388	0.0818452	0.162578	2.18388	0.0820563	0.263497	2.18388	0.0609841	0.216935	2.18388	0.0537547	0.174777	2.18388	0.0963131	0.162325	2.18388	0.0378455	0.220304	2.18388	0.052347	0.184764	2.18388	0.0827371	0.234805	2.18388	0.0897141	0.235683	2.18388	0.0924658	0.190645	2.18388	0.0420668	0.234005	2.18388	0.0912702	0.251184	2.18388	0.0700067
2.18699	0.137407	0.228549	2.18699	0.079645	0.192885	2.18699	0.0460587	0.17327	2.18699	0.060528	0.17711	2.18699	0.0805705	0.161169	2.18699	0.079868	0.260091	2.18699	0.0599049	0.214265	2.18699	0.0528086	0.171687	2.18699	0.0938034	0.158569	2.18699	0.0369907	0.216603	2.18699	0.0516285	0.181574	2.18699	0.0818112	0.231278	2.18699	0.088259	0.232019	2.18699	0.0911409	0.187737	2.18699	0.0412087	0.231536	2.18699	0.0902056	0.248525	2.18699	0.0683135
2.19009	0.135704	0.226042	2.19009	0.0789483	0.190872	2.19009	0.045487	0.170337	2.19009	0.0593542	0.175082	2.19009	0.0792959	0.159773	2.19009	0.0777124	0.256694	2.19009	0.0588386	0.211604	2.19009	0.0518857	0.168631	2.19009	0.0912944	0.154874	2.19009	0.0361717	0.212915	2.19009	0.0509276	0.178458	2.19009	0.080903	0.227764	2.19009	0.0868158	0.228373	2.19009	0.0898349	0.184919	2.19009	0.0404208	0.229112	2.19009	0.089166	0.245869	2.19009	0.0666683
2.19319	0.134023	0.223571	2.19319	0.0782375	0.188885	2.19319	0.0449369	0.167468	2.19319	0.0581909	0.173047	2.19319	0.0780224	0.15839	2.19319	0.0755915	0.253306	2.19319	0.0577859	0.208955	2.19319	0.0509861	0.165606	2.19319	0.0887888	0.15124	2.19319	0.0353881	0.209241	2.19319	0.0502446	0.175416	2.19319	0.0800117	0.224264	2.19319	0.0853858	0.224747	2.19319	0.0885488	0.18219	2.19319	0.0397007	0.226733	2.19319	0.08815	0.243217	2.19319	0.0650708
2.1963	0.132366	0.221136	2.1963	0.0775125	0.186924	2.1963	0.044408	0.164663	2.1963	0.0570396	0.171003	2.1963	0.0767508	0.157018	2.1963	0.0735069	0.249928	2.1963	0.0567476	0.206319	2.1963	0.0501098	0.162614	2.1963	0.0862889	0.147671	2.1963	0.0346396	0.205583	2.1963	0.0495796	0.172448	2.1963	0.0791368	0.220779	2.1963	0.0839706	0.221144	2.1963	0.0872835	0.179548	2.1963	0.0390455	0.224395	2.1963	0.0871561	0.240567	2.1963	0.0635206
2.1994	0.130731	0.218737	2.1994	0.0767737	0.184989	2.1994	0.0438996	0.161923	2.1994	0.0559016	0.16895	2.1994	0.0754823	0.155656	2.1994	0.0714601	0.24656	2.1994	0.0557245	0.203698	2.1994	0.0492565	0.159654	2.1994	0.0837971	0.144167	2.1994	0.0339258	0.201943	2.1994	0.0489326	0.169554	2.1994	0.0782777	0.217311	2.1994	0.0825714	0.217564	2.1994	0.0860397	0.176991	2.1994	0.0384525	0.222099	2.1994	0.0861826	0.237921	2.1994	0.0620171
2.2025	0.129119	0.216373	2.2025	0.0760213	0.183079	2.2025	0.0434113	0.159247	2.2025	0.0547782	0.166888	2.2025	0.0742178	0.154303	2.2025	0.0694525	0.243203	2.2025	0.0547173	0.201093	2.2025	0.048426	0.156725	2.2025	0.0813161	0.140729	2.2025	0.0332464	0.198323	2.2025	0.048304	0.166734	2.2025	0.0774338	0.213862	2.2025	0.0811896	0.21401	2.2025	0.0848183	0.174517	2.2025	0.0379189	0.219843	2.2025	0.0852282	0.235277	2.2025	0.0605599
2.20561	0.127531	0.214045	2.20561	0.0752557	0.181195	2.20561	0.0429425	0.156634	2.20561	0.0536708	0.164817	2.20561	0.0729585	0.152958	2.20561	0.0674856	0.239856	2.20561	0.0537269	0.198506	2.20561	0.0476182	0.153828	2.20561	0.0788481	0.13736	2.20561	0.0326011	0.194726	2.20561	0.0476937	0.163987	2.20561	0.0766045	0.210433	2.20561	0.0798263	0.210483	2.20561	0.0836199	0.172124	2.20561	0.0374417	0.217624	2.20561	0.0842913	0.232638	2.20561	0.0591482
2.20871	0.125966	0.211752	2.20871	0.0744771	0.179335	2.20871	0.0424928	0.154083	2.20871	0.0525804	0.162737	2.20871	0.0717054	0.15162	2.20871	0.0655604	0.236521	2.20871	0.052754	0.195938	2.20871	0.0468325	0.150961	2.20871	0.0763957	0.134059	2.20871	0.0319893	0.191153	2.20871	0.0471019	0.161315	2.20871	0.0757893	0.207025	2.20871	0.0784829	0.206987	2.20871	0.0824452	0.169809	2.20871	0.0370181	0.215441	2.20871	0.0833705	0.230003	2.20871	0.0577815
2.21181	0.124425	0.209495	2.21181	0.0736862	0.1775	2.21181	0.0420617	0.151594	2.21181	0.0515082	0.160648	2.21181	0.0704596	0.150288	2.21181	0.0636779	0.233199	2.21181	0.0517992	0.193391	2.21181	0.0460688	0.148125	2.21181	0.0739613	0.130827	2.21181	0.0314108	0.187605	2.21181	0.0465287	0.158716	2.21181	0.0749876	0.203641	2.21181	0.0771603	0.203523	2.21181	0.0812948	0.167571	2.21181	0.0366451	0.213292	2.21181	0.0824644	0.227373	2.21181	0.0564589
2.21491	0.122908	0.207274	2.21491	0.0728832	0.17569	2.21491	0.0416486	0.149166	2.21491	0.0504552	0.15855	2.21491	0.0692224	0.148961	2.21491	0.0618392	0.229888	2.21491	0.0508634	0.190865	2.21491	0.0453265	0.14532	2.21491	0.0715472	0.127667	2.21491	0.030865	0.184086	2.21491	0.0459742	0.15619	2.21491	0.0741987	0.200282	2.21491	0.0758595	0.200094	2.21491	0.080169	0.165406	2.21491	0.0363198	0.211176	2.21491	0.0815715	0.224748	2.21491	0.0551799
2.21802	0.121415	0.205087	2.21802	0.0720688	0.173903	2.21802	0.0412531	0.146797	2.21802	0.0494223	0.156444	2.21802	0.0679947	0.147639	2.21802	0.0600449	0.226591	2.21802	0.0499472	0.188361	2.21802	0.0446051	0.142545	2.21802	0.0691559	0.124577	2.21802	0.0303515	0.180596	2.21802	0.0454386	0.153737	2.21802	0.073422	0.196949	2.21802	0.0745814	0.1967	2.21802	0.0790684	0.163313	2.21802	0.0360391	0.20909	2.21802	0.0806906	0.222129	2.21802	0.0539434
2.22112	0.119945	0.202935	2.22112	0.0712434	0.17214	2.22112	0.0408746	0.144486	2.22112	0.0484102	0.154329	2.22112	0.0667779	0.146321	2.22112	0.0582957	0.223307	2.22112	0.0490513	0.185881	2.22112	0.0439041	0.1398	2.22112	0.0667895	0.121558	2.22112	0.0298699	0.177137	2.22112	0.0449217	0.151356	2.22112	0.072657	0.193644	2.22112	0.0733267	0.193346	2.22112	0.0779931	0.161288	2.22112	0.0358002	0.207032	2.22112	0.0798204	0.219517	2.22112	0.0527487
2.22422	0.1185	0.200817	2.22422	0.0704075	0.1704	2.22422	0.0405127	0.142232	2.22422	0.0474198	0.152207	2.22422	0.0655729	0.145007	2.22422	0.056592	0.220037	2.22422	0.0481762	0.183425	2.22422	0.0432229	0.137084	2.22422	0.0644504	0.118612	2.22422	0.0294195	0.173712	2.22422	0.0444238	0.149047	2.22422	0.071903	0.190368	2.22422	0.0720961	0.190032	2.22422	0.0769436	0.159329	2.22422	0.0356001	0.205001	2.22422	0.0789595	0.216913	2.22422	0.0515948
2.22733	0.117079	0.198734	2.22733	0.0695619	0.168683	2.22733	0.0401669	0.140033	2.22733	0.0464517	0.150077	2.22733	0.0643809	0.143696	2.22733	0.0549342	0.216781	2.22733	0.0473224	0.180994	2.22733	0.0425609	0.134398	2.22733	0.0621407	0.115737	2.22733	0.0289998	0.170322	2.22733	0.0439448	0.146809	2.22733	0.0711595	0.187122	2.22733	0.0708902	0.186761	2.22733	0.0759199	0.157432	2.22733	0.0354358	0.202993	2.22733	0.0781068	0.214317	2.22733	0.0504809
2.23043	0.115682	0.196685	2.23043	0.068707	0.166987	2.23043	0.0398367	0.137888	2.23043	0.0455065	0.14794	2.23043	0.0632029	0.142389	2.23043	0.0533225	0.21354	2.23043	0.0464906	0.178589	2.23043	0.0419174	0.131741	2.23043	0.0598625	0.112934	2.23043	0.0286102	0.166968	2.23043	0.0434848	0.144641	2.23043	0.0704257	0.183908	2.23043	0.0697092	0.183536	2.23043	0.0749222	0.155595	2.23043	0.0353043	0.201009	2.23043	0.0772611	0.21173	2.23043	0.049406
2.23353	0.114309	0.194669	2.23353	0.0678435	0.165313	2.23353	0.0395216	0.135795	2.23353	0.0445846	0.145797	2.23353	0.0620401	0.141084	2.23353	0.051757	0.210315	2.23353	0.0456811	0.176209	2.23353	0.0412918	0.129113	2.23353	0.057618	0.110203	2.23353	0.02825	0.163653	2.23353	0.0430438	0.142542	2.23353	0.0697011	0.180728	2.23353	0.0685536	0.180358	2.23353	0.0739505	0.153815	2.23353	0.0352028	0.199044	2.23353	0.0764213	0.209154	2.23353	0.048369
2.23664	0.11296	0.192686	2.23664	0.066972	0.16366	2.23664	0.0392213	0.133752	2.23664	0.0436863	0.143648	2.23664	0.0608933	0.139782	2.23664	0.0502376	0.207105	2.23664	0.0448943	0.173856	2.23664	0.0406833	0.126514	2.23664	0.055409	0.107544	2.23664	0.0279186	0.160377	2.23664	0.0426217	0.140512	2.23664	0.0689851	0.177581	2.23664	0.0674235	0.177229	2.23664	0.0730047	0.152089	2.23664	0.0351283	0.197097	2.23664	0.0755864	0.206589	2.23664	0.047369
2.23974	0.111635	0.190735	2.23974	0.066093	0.162027	2.23974	0.0389352	0.131758	2.23974	0.0428121	0.141494	2.23974	0.0597636	0.138484	2.23974	0.0487642	0.203912	2.23974	0.0441305	0.171528	2.23974	0.0400912	0.123944	2.23974	0.0532374	0.104956	2.23974	0.0276151	0.157143	2.23974	0.0422185	0.13855	2.23974	0.0682769	0.17447	2.23974	0.0663189	0.174152	2.23974	0.0720849	0.150413	2.23974	0.0350781	0.195166	2.23974	0.0747553	0.204037	2.23974	0.0464049
2.24284	0.110334	0.188817	2.24284	0.0652072	0.160413	2.24284	0.0386629	0.129811	2.24284	0.041962	0.139337	2.24284	0.0586519	0.137188	2.24284	0.0473366	0.200735	2.24284	0.0433901	0.169227	2.24284	0.0395147	0.121402	2.24284	0.051105	0.102439	2.24284	0.0273387	0.15395	2.24284	0.041834	0.136654	2.24284	0.0675761	0.171396	2.24284	0.0652396	0.171129	2.24284	0.0711907	0.148785	2.24284	0.0350493	0.19325	2.24284	0.0739271	0.201498	2.24284	0.0454756
2.24595	0.109057	0.186931	2.24595	0.0643151	0.158819	2.24595	0.0384039	0.127908	2.24595	0.0411363	0.137177	2.24595	0.057559	0.135895	2.24595	0.0459542	0.197576	2.24595	0.0426731	0.166953	2.24595	0.0389532	0.118889	2.24595	0.0490135	0.0999922	2.24595	0.0270886	0.150802	2.24595	0.0414684	0.134825	2.24595	0.0668818	0.16836	2.24595	0.0641855	0.168161	2.24595	0.070322	0.147201	2.24595	0.0350392	0.191346	2.24595	0.073101	0.198974	2.24595	0.0445801
2.24905	0.107803	0.185076	2.24905	0.0634174	0.157243	2.24905	0.0381578	0.126048	2.24905	0.0403349	0.135014	2.24905	0.0564857	0.134606	2.24905	0.0446167	0.194434	2.24905	0.0419797	0.164704	2.24905	0.0384058	0.116403	2.24905	0.0469644	0.0976151	2.24905	0.0268639	0.147698	2.24905	0.0411213	0.13306	2.24905	0.0661935	0.165362	2.24905	0.0631562	0.16525	2.24905	0.0694785	0.145659	2.24905	0.035045	0.189451	2.24905	0.0722761	0.196466	2.24905	0.0437172
2.25215	0.106573	0.183251	2.25215	0.0625146	0.155684	2.25215	0.0379241	0.124229	2.25215	0.0395578	0.132851	2.25215	0.0554329	0.133321	2.25215	0.0433235	0.191311	2.25215	0.0413099	0.162482	2.25215	0.0378718	0.113946	2.25215	0.0449592	0.0953068	2.25215	0.0266637	0.14464	2.25215	0.0407926	0.131359	2.25215	0.0655106	0.162403	2.25215	0.0621512	0.162399	2.25215	0.0686598	0.144155	2.25215	0.0350642	0.187566	2.25215	0.0714517	0.193975	2.25215	0.0428859
2.25526	0.105366	0.181457	2.25526	0.0616073	0.154143	2.25526	0.0377024	0.122449	2.25526	0.0388049	0.130687	2.25526	0.054401	0.13204	2.25526	0.0420738	0.188206	2.25526	0.0406638	0.160285	2.25526	0.0373504	0.111517	2.25526	0.0429992	0.0930666	2.25526	0.0264869	0.141629	2.25526	0.0404822	0.129721	2.25526	0.0648324	0.159485	2.25526	0.06117	0.159608	2.25526	0.0678656	0.142687	2.25526	0.0350941	0.185687	2.25526	0.0706271	0.191502	2.25526	0.0420851
2.25836	0.104182	0.179692	2.25836	0.060696	0.152618	2.25836	0.0374922	0.120706	2.25836	0.0380761	0.128525	2.25836	0.0533909	0.130763	2.25836	0.040867	0.185121	2.25836	0.0400412	0.158113	2.25836	0.036841	0.109116	2.25836	0.0410858	0.0908936	2.25836	0.0263325	0.138666	2.25836	0.0401899	0.128144	2.25836	0.0641583	0.156608	2.25836	0.0602119	0.156879	2.25836	0.0670953	0.14125	2.25836	0.0351324	0.183812	2.25836	0.0698017	0.189048	2.25836	0.0413135
2.26146	0.103021	0.177957	2.26146	0.0597812	0.151108	2.26146	0.037293	0.118997	2.26146	0.0373711	0.126365	2.26146	0.052403	0.129492	2.26146	0.0397022	0.182055	2.26146	0.0394419	0.155965	2.26146	0.0363427	0.106743	2.26146	0.0392199	0.0887868	2.26146	0.0261993	0.135751	2.26146	0.0399154	0.126627	2.26146	0.0634877	0.153773	2.26146	0.059276	0.154214	2.26146	0.0663485	0.139843	2.26146	0.0351765	0.181942	2.26146	0.068975	0.186615	2.26146	0.0405702
2.26456	0.101883	0.17625	2.26456	0.0588635	0.149613	2.26456	0.0371043	0.117322	2.26456	0.0366896	0.124208	2.26456	0.0514378	0.128226	2.26456	0.0385785	0.17901	2.26456	0.0388658	0.153842	2.26456	0.035855	0.104397	2.26456	0.0374025	0.0867452	2.26456	0.0260863	0.132886	2.26456	0.0396584	0.12517	2.26456	0.0628199	0.150981	2.26456	0.0583615	0.151614	2.26456	0.0656245	0.138462	2.26456	0.0352241	0.180073	2.26456	0.0681465	0.184204	2.26456	0.0398538
2.26767	0.100767	0.174571	2.26767	0.0579434	0.148132	2.26767	0.0369257	0.115678	2.26767	0.0360313	0.122056	2.26767	0.0504957	0.126966	2.26767	0.0374949	0.175985	2.26767	0.0383124	0.151742	2.26767	0.0353771	0.102079	2.26767	0.0356346	0.0847676	2.26767	0.0259922	0.13007	2.26767	0.0394187	0.12377	2.26767	0.0621543	0.148232	2.26767	0.0574674	0.149081	2.26767	0.0649228	0.137105	2.26767	0.0352729	0.178205	2.26767	0.0673158	0.181815	2.26767	0.0391634
2.27077	0.0996728	0.172918	2.27077	0.0570214	0.146664	2.27077	0.0367566	0.114063	2.27077	0.0353958	0.11991	2.27077	0.049577	0.125713	2.27077	0.0364506	0.172981	2.27077	0.0377815	0.149665	2.27077	0.0349084	0.0997895	2.27077	0.0339168	0.0828528	2.27077	0.0259159	0.127305	2.27077	0.0391959	0.122427	2.27077	0.0614904	0.145526	2.27077	0.0565927	0.146614	2.27077	0.0642427	0.135769	2.27077	0.0353209	0.176336	2.27077	0.0664826	0.179451	2.27077	0.0384977
2.27387	0.0986007	0.171293	2.27387	0.0560978	0.145209	2.27387	0.0365966	0.112475	2.27387	0.0347826	0.117771	2.27387	0.048682	0.124467	2.27387	0.0354444	0.169999	2.27387	0.0372725	0.147609	2.27387	0.0344482	0.0975274	2.27387	0.0322497	0.0809997	2.27387	0.0258559	0.124591	2.27387	0.0389896	0.121139	2.27387	0.0608275	0.142865	2.27387	0.0557363	0.144216	2.27387	0.0635834	0.13445	2.27387	0.0353659	0.174465	2.27387	0.0656465	0.177111	2.27387	0.0378556
2.27698	0.09755	0.169694	2.27698	0.0551732	0.143765	2.27698	0.036445	0.110912	2.27698	0.0341913	0.115641	2.27698	0.0478109	0.123229	2.27698	0.0344753	0.16704	2.27698	0.0367851	0.145575	2.27698	0.0339961	0.095293	2.27698	0.0306339	0.079207	2.27698	0.0258111	0.121928	2.27698	0.0387994	0.119906	2.27698	0.0601652	0.140249	2.27698	0.0548969	0.141886	2.27698	0.0629443	0.133148	2.27698	0.0354059	0.172591	2.27698	0.0648075	0.174797	2.27698	0.0372361
2.28008	0.0965204	0.168119	2.28008	0.054248	0.142333	2.28008	0.0363015	0.109373	2.28008	0.0336213	0.11352	2.28008	0.0469638	0.122	2.28008	0.0335421	0.164103	2.28008	0.0363185	0.14356	2.28008	0.0335514	0.0930866	2.28008	0.0290697	0.0774735	2.28008	0.0257801	0.119316	2.28008	0.0386249	0.118724	2.28008	0.0595028	0.137677	2.28008	0.0540735	0.139625	2.28008	0.0623245	0.131858	2.28008	0.0354391	0.170714	2.28008	0.0639653	0.172511	2.28008	0.0366378
2.28318	0.0955116	0.16657	2.28318	0.0533226	0.140912	2.28318	0.0361653	0.107857	2.28318	0.0330721	0.11141	2.28318	0.0461407	0.120781	2.28318	0.0326439	0.161189	2.28318	0.0358722	0.141566	2.28318	0.0331137	0.090908	2.28318	0.0275573	0.0757978	2.28318	0.0257615	0.116756	2.28318	0.0384657	0.117594	2.28318	0.0588399	0.135151	2.28318	0.0532647	0.137435	2.28318	0.0617233	0.130579	2.28318	0.0354637	0.168832	2.28318	0.06312	0.170252	2.28318	0.0360599
2.28629	0.0945231	0.165044	2.28629	0.0523975	0.1395	2.28629	0.0360359	0.10636	2.28629	0.0325432	0.109313	2.28629	0.0453416	0.119571	2.28629	0.0317793	0.158299	2.28629	0.0354456	0.139589	2.28629	0.0326825	0.0887575	2.28629	0.0260968	0.0741785	2.28629	0.0257539	0.114248	2.28629	0.0383211	0.116514	2.28629	0.058176	0.13267	2.28629	0.0524693	0.135314	2.28629	0.0611396	0.129308	2.28629	0.0354781	0.166945	2.28629	0.0622714	0.168023	2.28629	0.035501
2.28939	0.0935547	0.163542	2.28939	0.051473	0.138097	2.28939	0.0359127	0.104882	2.28939	0.0320339	0.107229	2.28939	0.0445664	0.118372	2.28939	0.0309474	0.155432	2.28939	0.0350379	0.137631	2.28939	0.0322574	0.086635	2.28939	0.0246882	0.0726144	2.28939	0.0257559	0.111792	2.28939	0.0381907	0.115483	2.28939	0.0575107	0.130235	2.28939	0.0516861	0.133263	2.28939	0.0605727	0.128043	2.28939	0.0354807	0.165052	2.28939	0.0614198	0.165823	2.28939	0.0349603
2.29249	0.0926059	0.162062	2.29249	0.0505496	0.136702	2.29249	0.0357951	0.103422	2.29249	0.0315437	0.10516	2.29249	0.043815	0.117185	2.29249	0.030147	0.152591	2.29249	0.0346482	0.135689	2.29249	0.031838	0.0845408	2.29249	0.0233314	0.0711041	2.29249	0.0257662	0.109387	2.29249	0.0380739	0.114498	2.29249	0.0568436	0.127846	2.29249	0.0509137	0.131283	2.29249	0.0600217	0.126783	2.29249	0.03547	0.163152	2.29249	0.0605651	0.163654	2.29249	0.0344365
2.2956	0.0916762	0.160604	2.2956	0.0496277	0.135316	2.2956	0.0356825	0.101978	2.2956	0.0310719	0.103107	2.2956	0.043087	0.116009	2.2956	0.0293769	0.149775	2.2956	0.034276	0.133762	2.2956	0.0314239	0.0824749	2.2956	0.0220262	0.0696461	2.2956	0.0257833	0.107034	2.2956	0.0379701	0.113559	2.2956	0.0561742	0.125503	2.2956	0.050151	0.129372	2.2956	0.0594855	0.125525	2.2956	0.0354448	0.161247	2.2956	0.0597076	0.161517	2.2956	0.0339287
2.2987	0.0907654	0.159168	2.2987	0.0487077	0.133936	2.2987	0.0355743	0.100549	2.2987	0.0306178	0.101071	2.2987	0.0423823	0.114846	2.2987	0.028636	0.146984	2.2987	0.0339202	0.131851	2.2987	0.0310149	0.0804376	2.2987	0.0207721	0.0682392	2.2987	0.0258057	0.104732	2.2987	0.0378785	0.112664	2.2987	0.0555022	0.123206	2.2987	0.0493967	0.12753	2.2987	0.0589632	0.124268	2.2987	0.0354038	0.159334	2.2987	0.0588476	0.159412	2.2987	0.0334357
2.3018	0.0898729	0.157752	2.3018	0.0477899	0.132563	2.3018	0.0354696	0.0991327	2.3018	0.030181	0.0990534	2.3018	0.0417005	0.113697	2.3018	0.0279234	0.144219	2.3018	0.03358	0.129954	2.3018	0.0306108	0.078429	2.3018	0.0195688	0.0668819	2.3018	0.0258321	0.102482	2.3018	0.0377985	0.111811	2.3018	0.0548275	0.120954	2.3018	0.0486496	0.125756	2.3018	0.0584539	0.123009	2.3018	0.0353459	0.157416	2.3018	0.0579853	0.15734	2.3018	0.0329567
2.3049	0.0889984	0.156356	2.3049	0.0468748	0.131196	2.3049	0.035368	0.0977292	2.3049	0.0297606	0.0970556	2.3049	0.0410411	0.112561	2.3049	0.0272377	0.141482	2.3049	0.0332545	0.12807	2.3049	0.0302112	0.0764492	2.3049	0.0184156	0.0655729	2.3049	0.0258611	0.100282	2.3049	0.0377294	0.111	2.3049	0.0541497	0.118749	2.3049	0.0479087	0.124051	2.3049	0.0579564	0.121748	2.3049	0.0352702	0.15549	2.3049	0.057121	0.155302	2.3049	0.0324905
2.30801	0.0881413	0.15498	2.30801	0.0459629	0.129835	2.30801	0.0352687	0.0963373	2.30801	0.0293561	0.0950786	2.30801	0.0404037	0.111439	2.30801	0.0265782	0.138771	2.30801	0.0329428	0.126199	2.30801	0.0298159	0.0744986	2.30801	0.017312	0.0643108	2.30801	0.0258912	0.098132	2.30801	0.0376704	0.110228	2.30801	0.0534686	0.116589	2.30801	0.0471728	0.122412	2.30801	0.0574698	0.120483	2.30801	0.0351758	0.153559	2.30801	0.0562553	0.153298	2.30801	0.0320363
2.31111	0.0873013	0.153621	2.31111	0.0450545	0.128479	2.31111	0.035171	0.094956	2.31111	0.0289669	0.0931233	2.31111	0.0397879	0.110332	2.31111	0.0259436	0.136088	2.31111	0.032644	0.12434	2.31111	0.029425	0.0725774	2.31111	0.0162572	0.0630943	2.31111	0.0259211	0.096032	2.31111	0.0376208	0.109494	2.31111	0.0527841	0.114475	2.31111	0.0464409	0.120839	2.31111	0.0569931	0.119213	2.31111	0.035062	0.151621	2.31111	0.0553884	0.151328	2.31111	0.0315932
2.31421	0.0864779	0.152281	2.31421	0.0441501	0.127128	2.31421	0.0350742	0.0935846	2.31421	0.0285923	0.0911907	2.31421	0.0391929	0.10924	2.31421	0.025333	0.133433	2.31421	0.032357	0.122491	2.31421	0.0290381	0.0706857	2.31421	0.0152504	0.061922	2.31421	0.0259495	0.0939813	2.31421	0.0375796	0.108796	2.31421	0.0520962	0.112406	2.31421	0.0457121	0.11933	2.31421	0.0565252	0.117936	2.31421	0.0349281	0.149679	2.31421	0.054521	0.149394	2.31421	0.0311601
2.31732	0.0856706	0.150959	2.31732	0.0432502	0.12578	2.31732	0.0349776	0.0922223	2.31732	0.0282317	0.089282	2.31732	0.0386184	0.108164	2.31732	0.0247455	0.130807	2.31732	0.0320811	0.120653	2.31732	0.0286553	0.0688239	2.31732	0.0142906	0.0607926	2.31732	0.025975	0.0919793	2.31732	0.0375461	0.108133	2.31732	0.0514048	0.110382	2.31732	0.0449856	0.117883	2.31732	0.056065	0.116653	2.31732	0.0347737	0.147731	2.31732	0.0536535	0.147495	2.31732	0.0307364
2.32042	0.084879	0.149652	2.32042	0.0423552	0.124437	2.32042	0.0348804	0.0908687	2.32042	0.0278845	0.0873979	2.32042	0.0380635	0.107103	2.32042	0.0241801	0.12821	2.32042	0.0318151	0.118826	2.32042	0.0282764	0.0669923	2.32042	0.013377	0.0597048	2.32042	0.0259965	0.0900252	2.32042	0.0375193	0.107504	2.32042	0.0507099	0.108402	2.32042	0.0442607	0.116498	2.32042	0.0556116	0.115361	2.32042	0.0345985	0.145779	2.32042	0.0527865	0.145632	2.32042	0.0303211
2.32352	0.0841026	0.148362	2.32352	0.0414657	0.123097	2.32352	0.034782	0.0895232	2.32352	0.0275501	0.0855393	2.32352	0.0375277	0.106059	2.32352	0.023636	0.125642	2.32352	0.0315581	0.117007	2.32352	0.0279014	0.0651911	2.32352	0.0125085	0.0586574	2.32352	0.0260127	0.0881186	2.32352	0.0374985	0.106906	2.32352	0.0500118	0.106467	2.32352	0.0435366	0.115173	2.32352	0.0551639	0.114061	2.32352	0.034402	0.143824	2.32352	0.0519206	0.143806	2.32352	0.0299134
2.32663	0.083341	0.147088	2.32663	0.0405822	0.121761	2.32663	0.0346816	0.0881855	2.32663	0.027228	0.0837071	2.32663	0.0370103	0.105031	2.32663	0.0231123	0.123105	2.32663	0.0313092	0.115198	2.32663	0.0275303	0.0634207	2.32663	0.011684	0.057649	2.32663	0.0260224	0.0862585	2.32663	0.0374825	0.106338	2.32663	0.0493104	0.104576	2.32663	0.0428129	0.113904	2.32663	0.0547209	0.112752	2.32663	0.0341842	0.141866	2.32663	0.0510564	0.142015	2.32663	0.0295127
2.32973	0.0825937	0.145828	2.32973	0.0397052	0.120428	2.32973	0.0345786	0.0868552	2.32973	0.0269174	0.081902	2.32973	0.0365105	0.10402	2.32973	0.0226082	0.120599	2.32973	0.0310674	0.113397	2.32973	0.027163	0.0616813	2.32973	0.0109024	0.0566785	2.32973	0.0260246	0.0844442	2.32973	0.0374706	0.105799	2.32973	0.0486061	0.102728	2.32973	0.0420892	0.112691	2.32973	0.0542815	0.111433	2.32973	0.0339451	0.139906	2.32973	0.0501945	0.14026	2.32973	0.0291181
2.33283	0.0818602	0.144582	2.33283	0.0388353	0.119097	2.33283	0.0344722	0.0855323	2.33283	0.026618	0.0801246	2.33283	0.0360275	0.103025	2.33283	0.0221228	0.118124	2.33283	0.0308318	0.111604	2.33283	0.0267995	0.0599734	2.33283	0.0101626	0.0557446	2.33283	0.0260182	0.082675	2.33283	0.0374617	0.105287	2.33283	0.0478992	0.100922	2.33283	0.0413651	0.111532	2.33283	0.0538449	0.110105	2.33283	0.0336847	0.137946	2.33283	0.0493357	0.138542	2.33283	0.0287292
2.33594	0.08114	0.14335	2.33594	0.0379731	0.11777	2.33594	0.0343617	0.0842166	2.33594	0.0263291	0.0783756	2.33594	0.0355607	0.102048	2.33594	0.0216556	0.11568	2.33594	0.0306014	0.109819	2.33594	0.0264399	0.0582971	2.33594	0.00946325	0.0548462	2.33594	0.0260022	0.0809499	2.33594	0.0374549	0.1048	2.33594	0.0471899	0.0991591	2.33594	0.0406404	0.110423	2.33594	0.0534099	0.108767	2.33594	0.0334032	0.135986	2.33594	0.0484805	0.136861	2.33594	0.0283451
2.33904	0.0804328	0.142131	2.33904	0.0371191	0.116445	2.33904	0.0342465	0.0829082	2.33904	0.0260502	0.0766555	2.33904	0.0351092	0.101087	2.33904	0.0212058	0.113269	2.33904	0.0303755	0.108043	2.33904	0.0260842	0.0566529	2.33904	0.00880318	0.0539822	2.33904	0.0259759	0.0792682	2.33904	0.0374492	0.104336	2.33904	0.0464787	0.0974375	2.33904	0.039915	0.109362	2.33904	0.0529757	0.107419	2.33904	0.0331008	0.134028	2.33904	0.0476298	0.135215	2.33904	0.0279654
2.34214	0.0797381	0.140925	2.34214	0.0362741	0.115124	2.34214	0.0341259	0.081607	2.34214	0.0257808	0.0749649	2.34214	0.0346723	0.100142	2.34214	0.0207726	0.11089	2.34214	0.030153	0.106274	2.34214	0.0257323	0.0550411	2.34214	0.00818113	0.0531513	2.34214	0.0259383	0.0776289	2.34214	0.0374437	0.103894	2.34214	0.0457661	0.0957568	2.34214	0.039189	0.108347	2.34214	0.0525412	0.106061	2.34214	0.032778	0.132072	2.34214	0.0467841	0.133606	2.34214	0.0275896
2.34525	0.0790554	0.139731	2.34525	0.0354387	0.113805	2.34525	0.0339993	0.0803133	2.34525	0.0255204	0.0733041	2.34525	0.0342491	0.0992151	2.34525	0.0203556	0.108545	2.34525	0.0299331	0.104513	2.34525	0.0253843	0.0534621	2.34525	0.00759581	0.0523525	2.34525	0.0258887	0.0760311	2.34525	0.0374373	0.103473	2.34525	0.0450527	0.0941162	2.34525	0.0384626	0.107375	2.34525	0.0521058	0.104695	2.34525	0.0324352	0.130121	2.34525	0.0459441	0.132033	2.34525	0.0272171
2.34835	0.0783842	0.138548	2.34835	0.0346136	0.112489	2.34835	0.033866	0.0790272	2.34835	0.0252685	0.0716735	2.34835	0.0338388	0.0983043	2.34835	0.019954	0.106233	2.34835	0.0297151	0.10276	2.34835	0.0250401	0.051916	2.34835	0.00704594	0.0515848	2.34835	0.0258265	0.0744739	2.34835	0.0374292	0.10307	2.34835	0.044339	0.092515	2.34835	0.0377359	0.106444	2.34835	0.0516683	0.103319	2.34835	0.0320731	0.128174	2.34835	0.0451106	0.130495	2.34835	0.0268475
2.35145	0.0777242	0.137377	2.35145	0.0337994	0.111176	2.35145	0.0337256	0.0777491	2.35145	0.0250247	0.0700734	2.35145	0.0334406	0.0974098	2.35145	0.0195674	0.103956	2.35145	0.029498	0.101015	2.35145	0.0246998	0.0504034	2.35145	0.00653021	0.050847	2.35145	0.025751	0.0729563	2.35145	0.0374183	0.102684	2.35145	0.0436256	0.0909524	2.35145	0.0370095	0.10555	2.35145	0.0512281	0.101936	2.35145	0.0316921	0.126234	2.35145	0.0442842	0.128993	2.35145	0.0264805
2.35455	0.0770749	0.136216	2.35455	0.0329969	0.109866	2.35455	0.0335774	0.0764793	2.35455	0.0247886	0.0685042	2.35455	0.0330537	0.0965315	2.35455	0.0191951	0.101713	2.35455	0.0292813	0.0992782	2.35455	0.0243633	0.0489244	2.35455	0.00604735	0.0501382	2.35455	0.0256619	0.0714774	2.35455	0.0374037	0.102314	2.35455	0.0429133	0.0894276	2.35455	0.0362837	0.104691	2.35455	0.0507844	0.100544	2.35455	0.0312931	0.124301	2.35455	0.0434656	0.127525	2.35455	0.0261157
2.35766	0.0764359	0.135065	2.35766	0.0322069	0.10856	2.35766	0.0334209	0.0752182	2.35766	0.0245596	0.0669659	2.35766	0.0326773	0.0956691	2.35766	0.0188368	0.0995049	2.35766	0.029064	0.0975501	2.35766	0.0240306	0.0474794	2.35766	0.00559605	0.0494574	2.35766	0.0255587	0.0700362	2.35766	0.0373846	0.101957	2.35766	0.0422029	0.0879396	2.35766	0.0355591	0.103863	2.35766	0.0503364	0.0991456	2.35766	0.0308769	0.122378	2.35766	0.0426555	0.126092	2.35766	0.0257528
2.36076	0.0758067	0.133924	2.36076	0.03143	0.107258	2.36076	0.0332558	0.0739663	2.36076	0.0243373	0.0654587	2.36076	0.0323107	0.0948222	2.36076	0.0184918	0.0973328	2.36076	0.0288456	0.0958309	2.36076	0.0237017	0.0460686	2.36076	0.00517504	0.0488035	2.36076	0.0254411	0.0686317	2.36076	0.03736	0.101613	2.36076	0.0414951	0.0864876	2.36076	0.0348365	0.103064	2.36076	0.0498834	0.097741	2.36076	0.0304444	0.120465	2.36076	0.0418544	0.124693	2.36076	0.0253916
2.36386	0.075187	0.132792	2.36386	0.0306671	0.10596	2.36386	0.0330815	0.072724	2.36386	0.0241214	0.0639826	2.36386	0.0319529	0.0939904	2.36386	0.0181597	0.0951967	2.36386	0.0286253	0.0941211	2.36386	0.0233764	0.0446924	2.36386	0.00478305	0.0481758	2.36386	0.0253089	0.067263	2.36386	0.0373292	0.101279	2.36386	0.0407909	0.0850706	2.36386	0.0341165	0.102291	2.36386	0.0494247	0.0963311	2.36386	0.0299964	0.118563	2.36386	0.041063	0.123328	2.36386	0.025032
2.36697	0.0745763	0.131669	2.36697	0.0299188	0.104667	2.36697	0.0328977	0.0714919	2.36697	0.0239115	0.0625378	2.36697	0.0316033	0.0931733	2.36697	0.0178401	0.0930971	2.36697	0.0284026	0.0924212	2.36697	0.0230548	0.0433508	2.36697	0.00441884	0.0475731	2.36697	0.0251619	0.065929	2.36697	0.0372913	0.100954	2.36697	0.040091	0.0836876	2.36697	0.0334001	0.101541	2.36697	0.0489598	0.094917	2.36697	0.029534	0.116674	2.36697	0.0402818	0.121995	2.36697	0.0246737
2.37007	0.0739743	0.130555	2.37007	0.029186	0.103378	2.37007	0.032704	0.0702706	2.37007	0.0237072	0.0611241	2.37007	0.0312611	0.0923705	2.37007	0.0175326	0.0910344	2.37007	0.0281769	0.0907318	2.37007	0.0227366	0.0420442	2.37007	0.0040812	0.0469948	2.37007	0.0250001	0.0646289	2.37007	0.0372455	0.100636	2.37007	0.0393965	0.0823375	2.37007	0.0326882	0.100811	2.37007	0.0484881	0.0934998	2.37007	0.0290581	0.1148	2.37007	0.0395115	0.120694	2.37007	0.0243166
2.37317	0.0733805	0.129449	2.37317	0.0284695	0.102096	2.37317	0.0325003	0.0690607	2.37317	0.023508	0.0597416	2.37317	0.0309255	0.0915815	2.37317	0.0172367	0.089009	2.37317	0.0279476	0.0890534	2.37317	0.0224218	0.0407726	2.37317	0.00376892	0.0464397	2.37317	0.0248234	0.0633615	2.37317	0.0371911	0.100325	2.37317	0.0387083	0.0810194	2.37317	0.0319817	0.100097	2.37317	0.0480091	0.0920806	2.37317	0.02857	0.112941	2.37317	0.0387524	0.119426	2.37317	0.0239608
2.37628	0.0727946	0.128351	2.37628	0.02777	0.100819	2.37628	0.0322862	0.0678627	2.37628	0.0233137	0.0583901	2.37628	0.0305958	0.0908057	2.37628	0.016952	0.0870215	2.37628	0.0277142	0.0873868	2.37628	0.0221102	0.0395364	2.37628	0.00348085	0.0459072	2.37628	0.0246322	0.0621261	2.37628	0.0371276	0.100018	2.37628	0.0380274	0.0797321	2.37628	0.0312818	0.0993967	2.37628	0.0475223	0.0906605	2.37628	0.0280707	0.111098	2.37628	0.0380051	0.118188	2.37628	0.0236062
2.37938	0.0722163	0.127261	2.37938	0.0270882	0.0995494	2.37938	0.0320616	0.0666773	2.37938	0.023124	0.0570694	2.37938	0.0302712	0.0900426	2.37938	0.0166781	0.085072	2.37938	0.0274763	0.0857327	2.37938	0.0218017	0.0383354	2.37938	0.00321585	0.0453964	2.37938	0.0244264	0.0609215	2.37938	0.0370542	0.0997136	2.37938	0.0373549	0.0784746	2.37938	0.0305894	0.0987073	2.37938	0.0470274	0.0892409	2.37938	0.0275614	0.109273	2.37938	0.03727	0.11698	2.37938	0.0232529
[truncated: 200 more rows]
[truncated: 157 more columns]

## Sheet: fig 2d - median dynamics
Characterization of light-induced gene expression (right panel)
[truncated: 34 more rows]

## Sheet: fig 2d - distribution dynamics
Characterization of light-induced gene expression (bottom leftpanel)
[truncated: 5,001 more rows]

## Sheet: fig 3a - dynamics fits
Quantitative modeling of light-induced gene expression
[truncated: 1,082 more rows]

## Sheet: fig 3c - MPC median
Model predictive control of gene expression (left)
[truncated: 11 more rows]

## Sheet: fig 3c - MPC single cells
																																										Model predictive control of gene expression (right)
[truncated: 1,148 more rows]
[truncated: 30 more columns]

[truncated: 10 more sheets: fig 3d - expression stability, fig 4b - OD, fig 4b - growth rate, fig 4b - fitness cost, fig 4b - 20uM, fig 4b - 4uM, fig 4c - strain control, fig 5b - OD, fig 5b - dilution times, fig 5c - OD]
